# Supplementary material for: Overgrazing induces alterations in the hepatic proteome of sheep (Ovis aries): an iTRAQ-based quantitative proteomic analysis
Source: Proteome Sci. 2017 Jan 5;15:2. doi: 10.1186/s12953-016-0111-z (PMC5267464; doi:10.1186/s12953-016-0111-z)
Supplement: Additional file 2: Table S2. — List of all proteins (n = 2153) identified in the study. (XLSX 148 kb) [file 12953_2016_111_MOESM2_ESM.xlsx]

## Sheet: Sheet1
Table S2 List of all proteins (n=2153) identified in the study
Accession	Description	Coverage	Unique Peptides	Fold change	P-value
W5P328	Uncharacterized protein OS=Ovis aries GN=EIF2A PE=4 SV=1 - [W5P328_SHEEP]	1.71	1	1.25767	0.048704
W5PKK4	Uncharacterized protein OS=Ovis aries GN=CCAR2 PE=4 SV=1 - [W5PKK4_SHEEP]	5.12	2	1.51185	0.0402169
W5QAE0	Uncharacterized protein OS=Ovis aries GN=TMBIM6 PE=3 SV=1 - [W5QAE0_SHEEP]	3.39	1	1.30786	0.0247249
W5PJN6	Kynureninase OS=Ovis aries GN=KYNU PE=3 SV=1 - [W5PJN6_SHEEP]	21.6	9	1.21154	0.0148008
W5PWA2	Uncharacterized protein OS=Ovis aries PE=3 SV=1 - [W5PWA2_SHEEP]	44.06	3	1.24338	0.0139966
W5PEV3	Uncharacterized protein OS=Ovis aries GN=ARSD PE=4 SV=1 - [W5PEV3_SHEEP]	9.22	5	1.23922	0.013761
W5NVM6	Uncharacterized protein OS=Ovis aries GN=LOC101119889 PE=4 SV=1 - [W5NVM6_SHEEP]	15.83	1	1.23169	0.0132724
W5NRU6	Uncharacterized protein OS=Ovis aries GN=MYADM PE=4 SV=1 - [W5NRU6_SHEEP]	7.3	1	1.35661	0.0101555
W5P2A1	Uncharacterized protein OS=Ovis aries PE=3 SV=1 - [W5P2A1_SHEEP]	14.04	1	0.809332	0.0482069
W5Q8Q6	Uncharacterized protein OS=Ovis aries GN=KANK2 PE=4 SV=1 - [W5Q8Q6_SHEEP]	3.49	2	0.811765	0.0474188
W5NYL7	Uncharacterized protein OS=Ovis aries GN=MTHFD1L PE=3 SV=1 - [W5NYL7_SHEEP]	1.53	1	0.685724	0.0402586
Q5MIB6	Glycogen phosphorylase, brain form OS=Ovis aries GN=PYGB PE=2 SV=3 - [PYGB_SHEEP]	4.98	1	0.820205	0.0397425
W5PLU3	Uncharacterized protein OS=Ovis aries GN=ZNF207 PE=4 SV=1 - [W5PLU3_SHEEP]	2.63	1	0.679498	0.0389092
W5PUV3	Uncharacterized protein OS=Ovis aries GN=NT5E PE=3 SV=1 - [W5PUV3_SHEEP]	2.61	1	0.828618	0.038715
W5QGB6	Uncharacterized protein OS=Ovis aries GN=GCHFR PE=4 SV=1 - [W5QGB6_SHEEP]	20.24	1	0.789567	0.0386441
W5PGA7	UDP-glucuronosyltransferase OS=Ovis aries GN=UGT2B7 PE=3 SV=1 - [W5PGA7_SHEEP]	20.42	7	0.785257	0.0376476
W5Q678	Uncharacterized protein OS=Ovis aries GN=SEC24D PE=4 SV=1 - [W5Q678_SHEEP]	2.65	2	0.808352	0.0369362
W5PMR6	Uncharacterized protein OS=Ovis aries GN=DERL1 PE=4 SV=1 - [W5PMR6_SHEEP]	5.53	1	0.729217	0.0361894
W5P8T5	Uncharacterized protein OS=Ovis aries GN=PPM1B PE=3 SV=1 - [W5P8T5_SHEEP]	7.75	1	0.725861	0.0358061
W5QHW3	Uncharacterized protein OS=Ovis aries GN=THNSL2 PE=4 SV=1 - [W5QHW3_SHEEP]	2.89	1	0.604465	0.0348637
W5PKK8	Uncharacterized protein OS=Ovis aries GN=ESYT1 PE=4 SV=1 - [W5PKK8_SHEEP]	1.18	1	0.813955	0.0344112
W5NZ57	Proteasome subunit beta type OS=Ovis aries GN=PSMB10 PE=3 SV=1 - [W5NZ57_SHEEP]	11.36	2	0.781643	0.0343672
W5P2J9	Uncharacterized protein OS=Ovis aries PE=3 SV=1 - [W5P2J9_SHEEP]	3.71	2	0.773138	0.0342466
W5PHI1	Uncharacterized protein (Fragment) OS=Ovis aries GN=MRPL3 PE=3 SV=1 - [W5PHI1_SHEEP]	3.28	1	0.587788	0.0325328
W5P9T8	Uncharacterized protein OS=Ovis aries GN=COA4 PE=4 SV=1 - [W5P9T8_SHEEP]	17.86	1	0.823325	0.0222853
W5PM30	Uncharacterized protein OS=Ovis aries GN=CREB3L3 PE=4 SV=1 - [W5PM30_SHEEP]	5.26	1	0.716849	0.0222715
W5P8F9	Uncharacterized protein OS=Ovis aries PE=4 SV=1 - [W5P8F9_SHEEP]	19.29	3	0.735359	0.0202576
W5PMB1	Uncharacterized protein OS=Ovis aries GN=SNX3 PE=4 SV=1 - [W5PMB1_SHEEP]	20.99	2	0.81886	0.0197357
W5NUJ4	Uncharacterized protein OS=Ovis aries GN=NEK9 PE=4 SV=1 - [W5NUJ4_SHEEP]	3.68	1	0.822497	0.0185174
W5Q6U0	Uncharacterized protein OS=Ovis aries GN=FASN PE=4 SV=1 - [W5Q6U0_SHEEP]	8.18	14	0.787814	0.0147409
W5PK38	Uncharacterized protein (Fragment) OS=Ovis aries GN=VASP PE=4 SV=1 - [W5PK38_SHEEP]	3.65	1	0.759316	0.0134593
W5PZ10	Uncharacterized protein (Fragment) OS=Ovis aries GN=CMPK2 PE=4 SV=1 - [W5PZ10_SHEEP]	5.49	1	0.623866	0.0129026
W5PFC9	Uncharacterized protein (Fragment) OS=Ovis aries GN=LOC101117129 PE=4 SV=1 - [W5PFC9_SHEEP]	8.65	3	0.779093	0.00991233
W5QF53	Uncharacterized protein OS=Ovis aries GN=ZFAND2B PE=4 SV=1 - [W5QF53_SHEEP]	6.98	1	0.671966	0.00946568
W5PRG9	Histidine ammonia-lyase OS=Ovis aries GN=HAL PE=3 SV=1 - [W5PRG9_SHEEP]	3.51	1	0.828744	0.00617843
B9VXW5	Mammalian target of rapamycin OS=Ovis aries PE=2 SV=1 - [B9VXW5_SHEEP]	0.27	1	0.826941	0.00509069
W5PTA9	Uncharacterized protein OS=Ovis aries GN=DCPS PE=4 SV=1 - [W5PTA9_SHEEP]	7.35	2	0.689699	0.00387278
B0FZM0	Ribosomal protein L14-like protein (Fragment) OS=Ovis aries PE=2 SV=1 - [B0FZM0_SHEEP]	9.24	1	0.75104	0.00275857
W5PKE4	Uncharacterized protein OS=Ovis aries PE=4 SV=1 - [W5PKE4_SHEEP]	5.79	1	0.559016	0.00237293
W5Q5K3	Uncharacterized protein (Fragment) OS=Ovis aries GN=NCKAP1 PE=4 SV=1 - [W5Q5K3_SHEEP]	2.58	2	0.686403	0.00224067
W5P0W0	Uncharacterized protein (Fragment) OS=Ovis aries GN=IST1 PE=4 SV=1 - [W5P0W0_SHEEP]	2.39	1	0.717299	0.00148818
W5Q0Z8	Uncharacterized protein OS=Ovis aries GN=TRIM56 PE=4 SV=1 - [W5Q0Z8_SHEEP]	1.66	1	0.28538	0.00108901
W5P214	Transgelin OS=Ovis aries GN=TAGLN PE=3 SV=1 - [W5P214_SHEEP]	31.11	6	0.816842	0.000566159
W5P212	Uncharacterized protein OS=Ovis aries GN=AARSD1 PE=4 SV=1 - [W5P212_SHEEP]	4.85	1	0.348217	0.000481249
W5Q8P7	Uncharacterized protein (Fragment) OS=Ovis aries GN=SNTB1 PE=4 SV=1 - [W5Q8P7_SHEEP]	7.47	1	0.585366	0.000439205
W5PF12	Uncharacterized protein OS=Ovis aries GN=HSD17B10 PE=3 SV=1 - [W5PF12_SHEEP]	77.78	16	0.999907	0.998403
W5PXR2	Uncharacterized protein OS=Ovis aries GN=GCAT PE=3 SV=1 - [W5PXR2_SHEEP]	37.67	10	1.00011	0.998282
W5Q7T3	Uncharacterized protein OS=Ovis aries GN=SEPT11 PE=3 SV=1 - [W5Q7T3_SHEEP]	3.34	1	0.99925	0.997703
W5PTY0	Uncharacterized protein OS=Ovis aries GN=MGST2 PE=4 SV=1 - [W5PTY0_SHEEP]	9.59	1	0.999877	0.997184
W5P3T2	Uncharacterized protein OS=Ovis aries GN=CHID1 PE=4 SV=1 - [W5P3T2_SHEEP]	9.2	4	0.999758	0.996658
W5QFF9	Uncharacterized protein OS=Ovis aries GN=NDUFS5 PE=4 SV=1 - [W5QFF9_SHEEP]	18.87	2	0.999818	0.995759
W5Q6H7	Uncharacterized protein OS=Ovis aries GN=SLC23A1 PE=4 SV=1 - [W5Q6H7_SHEEP]	2.35	1	1.00049	0.995598
W5NQ97	Uncharacterized protein (Fragment) OS=Ovis aries GN=RNPEP PE=4 SV=1 - [W5NQ97_SHEEP]	3.23	1	0.999816	0.995508
W5PRZ8	Uncharacterized protein OS=Ovis aries GN=IARS2 PE=4 SV=1 - [W5PRZ8_SHEEP]	10.55	8	0.999914	0.994595
W5Q5G8	Transketolase OS=Ovis aries GN=TKT PE=3 SV=1 - [W5Q5G8_SHEEP]	27.45	15	1.00028	0.994301
W5PFV0	Uncharacterized protein (Fragment) OS=Ovis aries GN=HMGCS1 PE=4 SV=1 - [W5PFV0_SHEEP]	7.42	3	1.00039	0.994046
W5PJG7	Uncharacterized protein OS=Ovis aries GN=CALR PE=3 SV=1 - [W5PJG7_SHEEP]	60.19	20	0.999602	0.993725
W5PK26	Uncharacterized protein OS=Ovis aries GN=LASP1 PE=4 SV=1 - [W5PK26_SHEEP]	33.46	8	0.999678	0.993234
W5PU03	Uncharacterized protein OS=Ovis aries GN=TAMM41 PE=4 SV=1 - [W5PU03_SHEEP]	13.33	1	1.00034	0.991426
W5NUE3	Uncharacterized protein OS=Ovis aries GN=PRDX1 PE=4 SV=1 - [W5NUE3_SHEEP]	16.12	2	1.00051	0.990905
W5PPY5	Uncharacterized protein (Fragment) OS=Ovis aries GN=CD2AP PE=4 SV=1 - [W5PPY5_SHEEP]	3.92	1	0.999463	0.990542
W5P0D5	Uncharacterized protein OS=Ovis aries GN=PSMD7 PE=4 SV=1 - [W5P0D5_SHEEP]	7.14	2	0.998909	0.990245
W5NXC0	Uncharacterized protein (Fragment) OS=Ovis aries GN=ACAD9 PE=3 SV=1 - [W5NXC0_SHEEP]	8.97	4	0.99883	0.988387
W5Q252	Uncharacterized protein OS=Ovis aries GN=DPYS PE=4 SV=1 - [W5Q252_SHEEP]	31.7	13	0.999491	0.988111
W5Q7Y9	Uncharacterized protein OS=Ovis aries GN=DPYD PE=4 SV=1 - [W5Q7Y9_SHEEP]	22.93	17	1.00095	0.988026
W5NVQ4	Uncharacterized protein OS=Ovis aries GN=CAND1 PE=4 SV=1 - [W5NVQ4_SHEEP]	10.98	12	0.999624	0.987392
W5PDH2	Uncharacterized protein (Fragment) OS=Ovis aries GN=SEC14L6 PE=4 SV=1 - [W5PDH2_SHEEP]	9.18	1	1.00406	0.987076
W5PDV0	Uncharacterized protein OS=Ovis aries GN=SORBS2 PE=4 SV=1 - [W5PDV0_SHEEP]	10.9	3	1.00154	0.986497
W5PMX3	Uncharacterized protein OS=Ovis aries GN=DNAJC11 PE=4 SV=1 - [W5PMX3_SHEEP]	4.92	2	0.999398	0.986254
W5NZB8	Uncharacterized protein OS=Ovis aries GN=STX12 PE=3 SV=1 - [W5NZB8_SHEEP]	11.55	2	1.00126	0.986254
W5Q086	Uncharacterized protein OS=Ovis aries GN=PRKAR1A PE=4 SV=1 - [W5Q086_SHEEP]	6.42	2	1.00048	0.985549
W5PGW8	Uncharacterized protein OS=Ovis aries GN=XPNPEP1 PE=3 SV=1 - [W5PGW8_SHEEP]	4.53	3	0.998478	0.984002
W5PZL6	Uncharacterized protein OS=Ovis aries GN=MVK PE=3 SV=1 - [W5PZL6_SHEEP]	2.49	1	0.997877	0.98189
W5NQB8	Uncharacterized protein OS=Ovis aries GN=NUP107 PE=4 SV=1 - [W5NQB8_SHEEP]	1.49	1	1.00448	0.98135
W5NTS6	Uncharacterized protein OS=Ovis aries GN=DLST PE=3 SV=1 - [W5NTS6_SHEEP]	25.05	9	1.00066	0.981293
W5QBT3	Glyceraldehyde-3-phosphate dehydrogenase (Fragment) OS=Ovis aries PE=3 SV=1 - [W5QBT3_SHEEP]	9.17	1	0.997771	0.980593
W5QDZ3	Uncharacterized protein (Fragment) OS=Ovis aries PE=4 SV=1 - [W5QDZ3_SHEEP]	12	3	1.00105	0.98056
W5PZ15	Uncharacterized protein (Fragment) OS=Ovis aries PE=4 SV=1 - [W5PZ15_SHEEP]	11.67	2	0.998749	0.980218
W5QHP3	Uncharacterized protein OS=Ovis aries GN=TMX1 PE=4 SV=1 - [W5QHP3_SHEEP]	4.32	2	0.998104	0.980109
W5Q952	Uncharacterized protein (Fragment) OS=Ovis aries GN=ALYREF PE=4 SV=1 - [W5Q952_SHEEP]	4.12	1	0.998932	0.979978
W5PLZ0	Uncharacterized protein OS=Ovis aries GN=ATP6V1B2 PE=3 SV=1 - [W5PLZ0_SHEEP]	15.15	5	0.999484	0.979595
W5NSD3	Uncharacterized protein OS=Ovis aries GN=ABCD4 PE=3 SV=1 - [W5NSD3_SHEEP]	5.12	2	1.00218	0.979309
E0A292	Cytochrome c oxidase subunit 2 OS=Ovis aries GN=COX2 PE=3 SV=1 - [E0A292_SHEEP]	16.3	1	0.99282	0.978954
W5PA65	Uncharacterized protein (Fragment) OS=Ovis aries GN=CFL2 PE=4 SV=1 - [W5PA65_SHEEP]	27.88	2	0.997066	0.977582
W5Q5L0	Uncharacterized protein OS=Ovis aries GN=EIF4B PE=4 SV=1 - [W5Q5L0_SHEEP]	10.57	5	1.00264	0.975989
W5NQC6	Uncharacterized protein (Fragment) OS=Ovis aries GN=ECHS1 PE=3 SV=1 - [W5NQC6_SHEEP]	52.92	15	0.99869	0.975673
W5P609	Kynurenine formamidase OS=Ovis aries GN=AFMID PE=3 SV=1 - [W5P609_SHEEP]	10.75	2	0.997979	0.975572
W5PS34	Uncharacterized protein OS=Ovis aries GN=SLC37A4 PE=4 SV=1 - [W5PS34_SHEEP]	5.36	2	0.997281	0.975139
W5PB87	Uncharacterized protein OS=Ovis aries GN=VWA8 PE=4 SV=1 - [W5PB87_SHEEP]	5.47	9	1.00219	0.975024
B0FZL9	Pre-mRNA splicing factor SRP20-like protein OS=Ovis aries GN=SRSF3 PE=2 SV=1 - [B0FZL9_SHEEP]	8.54	1	1.00217	0.974203
W5PMS2	Uncharacterized protein OS=Ovis aries GN=NSF PE=3 SV=1 - [W5PMS2_SHEEP]	0.94	1	0.994818	0.974144
W5P721	Uncharacterized protein OS=Ovis aries GN=MECP2 PE=4 SV=4 - [W5P721_SHEEP]	8.04	1	1.00284	0.973992
W5P8M9	Uncharacterized protein OS=Ovis aries GN=PCBD1 PE=3 SV=1 - [W5P8M9_SHEEP]	15.14	3	0.997009	0.973938
W5QBN6	Uncharacterized protein OS=Ovis aries GN=PDHX PE=3 SV=1 - [W5QBN6_SHEEP]	5.59	2	0.998489	0.973755
W5PUR5	Uncharacterized protein OS=Ovis aries GN=SDHD PE=4 SV=1 - [W5PUR5_SHEEP]	10.14	1	0.998305	0.973224
W5Q5F9	Gap junction protein OS=Ovis aries GN=GJB1 PE=3 SV=1 - [W5Q5F9_SHEEP]	9.15	3	1.00219	0.972794
W5PYQ7	40S ribosomal protein S12 OS=Ovis aries GN=RPS12 PE=3 SV=1 - [W5PYQ7_SHEEP]	33.33	4	1.00142	0.972022
W5QF78	Uncharacterized protein OS=Ovis aries GN=PPP3R1 PE=4 SV=1 - [W5QF78_SHEEP]	6.25	1	0.99779	0.971438
W5PY37	Uncharacterized protein (Fragment) OS=Ovis aries GN=ECHDC3 PE=4 SV=1 - [W5PY37_SHEEP]	26.64	4	1.00122	0.970144
W5PK04	Uncharacterized protein OS=Ovis aries GN=PGAM4 PE=3 SV=1 - [W5PK04_SHEEP]	42	5	0.997444	0.969849
W5PBV8	60S ribosomal protein L36 OS=Ovis aries GN=RPL36 PE=3 SV=1 - [W5PBV8_SHEEP]	20	2	0.998688	0.969805
W5QFP1	Polyadenylate-binding protein OS=Ovis aries GN=PABPC4 PE=3 SV=1 - [W5QFP1_SHEEP]	12.12	3	1.00193	0.969475
B0FZM4	Myosin light chain 6 (Fragment) OS=Ovis aries PE=2 SV=1 - [B0FZM4_SHEEP]	50.35	7	1.0008	0.967959
W5NW80	Uncharacterized protein (Fragment) OS=Ovis aries GN=GAA PE=3 SV=1 - [W5NW80_SHEEP]	3.87	2	0.991754	0.967618
W5Q574	Uncharacterized protein OS=Ovis aries GN=LOC101120737 PE=4 SV=1 - [W5Q574_SHEEP]	9.68	1	0.997102	0.967609
W5PI43	Uncharacterized protein (Fragment) OS=Ovis aries GN=ENOSF1 PE=4 SV=1 - [W5PI43_SHEEP]	25.53	8	0.997704	0.967445
W5PU47	Uncharacterized protein OS=Ovis aries GN=TJP2 PE=4 SV=1 - [W5PU47_SHEEP]	7.02	6	0.999047	0.966739
W5PBQ5	Uncharacterized protein OS=Ovis aries GN=PLA2G12B PE=4 SV=1 - [W5PBQ5_SHEEP]	6.67	1	1.00221	0.96604
W5PYU4	Uncharacterized protein OS=Ovis aries GN=LAMB2 PE=4 SV=1 - [W5PYU4_SHEEP]	1.44	2	0.994176	0.965809
W5PPG3	Uncharacterized protein (Fragment) OS=Ovis aries GN=ALDH9A1 PE=3 SV=1 - [W5PPG3_SHEEP]	27.29	12	0.990012	0.964884
W5PAQ3	Uncharacterized protein (Fragment) OS=Ovis aries GN=TRIM25 PE=4 SV=1 - [W5PAQ3_SHEEP]	7.05	3	1.0004	0.964268
W5Q437	Uncharacterized protein OS=Ovis aries GN=HIBCH PE=4 SV=1 - [W5Q437_SHEEP]	33.16	12	1.00305	0.963495
W5PVT4	Uncharacterized protein OS=Ovis aries GN=GALNS PE=4 SV=1 - [W5PVT4_SHEEP]	1.8	1	0.994547	0.963382
W5P223	Uncharacterized protein (Fragment) OS=Ovis aries GN=OTUB1 PE=4 SV=1 - [W5P223_SHEEP]	17.65	3	0.997705	0.962684
W5PJV4	Uncharacterized protein OS=Ovis aries GN=ASGR2 PE=4 SV=1 - [W5PJV4_SHEEP]	37.38	9	0.999432	0.962442
W5NQP4	Uncharacterized protein (Fragment) OS=Ovis aries GN=MOCS1 PE=3 SV=1 - [W5NQP4_SHEEP]	6.18	3	0.997584	0.961243
W5Q354	Uncharacterized protein (Fragment) OS=Ovis aries GN=DNAJA2 PE=4 SV=1 - [W5Q354_SHEEP]	15.31	4	0.996962	0.960733
W5NU00	Uncharacterized protein OS=Ovis aries GN=LOC101123159 PE=4 SV=1 - [W5NU00_SHEEP]	17.26	1	1.00441	0.960114
W5PAM5	Uncharacterized protein OS=Ovis aries GN=RBP1 PE=3 SV=1 - [W5PAM5_SHEEP]	33.33	4	0.995997	0.959141
W5PSA6	Uncharacterized protein (Fragment) OS=Ovis aries GN=RMDN1 PE=4 SV=1 - [W5PSA6_SHEEP]	6.93	2	1.00251	0.957484
A8DR93	Heat shock protein alpha OS=Ovis aries GN=HSPCA PE=3 SV=1 - [A8DR93_SHEEP]	45.7	21	1.00095	0.957286
W5Q3T9	Uncharacterized protein OS=Ovis aries GN=PDCD6IP PE=4 SV=1 - [W5Q3T9_SHEEP]	17.71	13	1.00151	0.956932
W5PRR5	Leukotriene A(4) hydrolase OS=Ovis aries GN=LTA4H PE=3 SV=1 - [W5PRR5_SHEEP]	11.07	5	0.996696	0.955485
W5QDI9	Uncharacterized protein OS=Ovis aries GN=PECR PE=3 SV=1 - [W5QDI9_SHEEP]	25.08	5	1.00431	0.953269
J9UXY3	HSP10 OS=Ovis aries GN=HSP10 PE=3 SV=1 - [J9UXY3_SHEEP]	69.61	8	1.0026	0.95079
W5PSP9	Uncharacterized protein (Fragment) OS=Ovis aries PE=4 SV=1 - [W5PSP9_SHEEP]	12.6	2	1.00403	0.950703
W5PH79	Uncharacterized protein (Fragment) OS=Ovis aries GN=MYDGF PE=4 SV=1 - [W5PH79_SHEEP]	18.6	2	1.00413	0.950644
W5P1M1	Uncharacterized protein OS=Ovis aries GN=ETFDH PE=4 SV=1 - [W5P1M1_SHEEP]	37.12	18	1.00239	0.950211
W5NV74	Uncharacterized protein (Fragment) OS=Ovis aries GN=CARS PE=4 SV=1 - [W5NV74_SHEEP]	9.64	4	0.99413	0.949668
W5QIL2	Proteasome subunit beta type OS=Ovis aries GN=PSMB4 PE=3 SV=1 - [W5QIL2_SHEEP]	3.41	1	1.0029	0.949193
W5Q0M7	Uncharacterized protein OS=Ovis aries GN=RAP2B PE=4 SV=1 - [W5Q0M7_SHEEP]	18.03	1	1.0034	0.948745
W5PNS4	60S ribosomal protein L13 OS=Ovis aries GN=RPL13 PE=3 SV=1 - [W5PNS4_SHEEP]	17.04	3	0.998835	0.948417
W5PHW0	Uncharacterized protein OS=Ovis aries GN=HSP90AB1 PE=3 SV=1 - [W5PHW0_SHEEP]	36.33	12	0.998545	0.948072
W5P4I0	Uncharacterized protein OS=Ovis aries GN=RUVBL1 PE=4 SV=1 - [W5P4I0_SHEEP]	16.71	4	0.99602	0.94791
W5PQK6	Uncharacterized protein (Fragment) OS=Ovis aries GN=TLN1 PE=4 SV=1 - [W5PQK6_SHEEP]	24.23	40	0.998183	0.946449
W5PLW1	Uncharacterized protein OS=Ovis aries GN=CTNND1 PE=4 SV=1 - [W5PLW1_SHEEP]	6.95	5	0.998792	0.94526
W5PD71	Pentaxin OS=Ovis aries GN=CRP PE=3 SV=1 - [W5PD71_SHEEP]	25.89	5	1.00478	0.944316
W5QAY7	Uncharacterized protein (Fragment) OS=Ovis aries GN=RPL24 PE=4 SV=1 - [W5QAY7_SHEEP]	24.84	3	1.00303	0.943917
W5P9U4	Proteasome subunit alpha type OS=Ovis aries GN=PSMA1 PE=3 SV=1 - [W5P9U4_SHEEP]	24.71	6	1.00324	0.943846
W5QDD0	Uncharacterized protein (Fragment) OS=Ovis aries GN=LOC101108092 PE=3 SV=1 - [W5QDD0_SHEEP]	62.88	7	0.985084	0.943445
A0A097GTW7	Progesterone receptor membrane component 1 OS=Ovis aries GN=PGRMC1 PE=2 SV=1 - [A0A097GTW7_SHEEP]	56.19	7	0.99581	0.942855
Q6XUZ5	Isocitrate dehydrogenase [NADP] cytoplasmic OS=Ovis aries GN=IDH1 PE=2 SV=1 - [IDHC_SHEEP]	57	1	1.00713	0.942312
W5Q6B8	Uncharacterized protein OS=Ovis aries GN=KRT6A PE=3 SV=1 - [W5Q6B8_SHEEP]	8.05	2	0.994835	0.941325
W5NZU3	Uncharacterized protein OS=Ovis aries GN=CDH1 PE=4 SV=1 - [W5NZU3_SHEEP]	4.76	3	1.00665	0.941147
W5PNX6	Uncharacterized protein OS=Ovis aries GN=PREP PE=4 SV=1 - [W5PNX6_SHEEP]	10.56	5	0.998439	0.940857
W5P1U3	Uncharacterized protein OS=Ovis aries GN=LACTB2 PE=4 SV=1 - [W5P1U3_SHEEP]	28.97	7	0.995609	0.940584
W5PIS6	Uncharacterized protein OS=Ovis aries GN=NHLRC3 PE=4 SV=1 - [W5PIS6_SHEEP]	3.99	1	1.0117	0.940271
W5PGH4	Uncharacterized protein OS=Ovis aries GN=TNKS1BP1 PE=4 SV=1 - [W5PGH4_SHEEP]	5	5	1.00724	0.940167
W5PR43	Uncharacterized protein (Fragment) OS=Ovis aries GN=UBE2K PE=3 SV=1 - [W5PR43_SHEEP]	7.54	1	0.991225	0.940145
W5PVJ1	Uncharacterized protein OS=Ovis aries GN=BCL2L13 PE=4 SV=1 - [W5PVJ1_SHEEP]	6.95	2	0.990516	0.93972
A4ZVY6	Beta-2-microglobulin OS=Ovis aries PE=2 SV=1 - [A4ZVY6_SHEEP]	8.47	1	1.0039	0.939407
W5PAD0	Uncharacterized protein OS=Ovis aries GN=CARS2 PE=3 SV=1 - [W5PAD0_SHEEP]	6.36	2	1.00208	0.938839
W5PFM8	Uncharacterized protein OS=Ovis aries GN=ADK PE=4 SV=1 - [W5PFM8_SHEEP]	21.55	7	1.00518	0.938624
W5QG47	Uncharacterized protein OS=Ovis aries GN=CMAS PE=4 SV=1 - [W5QG47_SHEEP]	5.45	2	0.998594	0.93851
W5PFZ2	Uncharacterized protein OS=Ovis aries GN=LOC101104943 PE=3 SV=1 - [W5PFZ2_SHEEP]	39.84	14	0.993228	0.937826
W5NQ77	Uncharacterized protein OS=Ovis aries GN=SCRN3 PE=4 SV=1 - [W5NQ77_SHEEP]	2.61	1	0.992807	0.937351
Q30B84	Ribosomal protein L17 (Fragment) OS=Ovis aries PE=2 SV=1 - [Q30B84_SHEEP]	30	4	1.00201	0.937177
W5P5V3	Uncharacterized protein OS=Ovis aries GN=NDUFB7 PE=4 SV=1 - [W5P5V3_SHEEP]	30.66	3	1.00446	0.937121
W5PX74	Uncharacterized protein (Fragment) OS=Ovis aries GN=ASPDH PE=4 SV=1 - [W5PX74_SHEEP]	36.54	8	1.00441	0.936482
W5P751	Uncharacterized protein (Fragment) OS=Ovis aries PE=4 SV=1 - [W5P751_SHEEP]	20	1	1.01013	0.934404
W5PYS9	Uncharacterized protein OS=Ovis aries GN=RARS PE=3 SV=1 - [W5PYS9_SHEEP]	15.15	8	1.00295	0.934378
W5PHP7	Uncharacterized protein OS=Ovis aries GN=LOC101117146 PE=3 SV=1 - [W5PHP7_SHEEP]	20.8	7	0.990862	0.933737
W5Q096	Uncharacterized protein (Fragment) OS=Ovis aries GN=PAWR PE=4 SV=1 - [W5Q096_SHEEP]	7.74	1	0.989634	0.930948
W5P703	Uncharacterized protein OS=Ovis aries GN=WFS1 PE=4 SV=1 - [W5P703_SHEEP]	1.49	1	1.00515	0.93033
W5P5H4	Uncharacterized protein OS=Ovis aries GN=AARS PE=3 SV=1 - [W5P5H4_SHEEP]	3.2	3	0.993663	0.930173
P60713	Actin, cytoplasmic 1 OS=Ovis aries GN=ACTB PE=2 SV=1 - [ACTB_SHEEP]	65.6	5	0.998255	0.929661
W5PBS4	Uncharacterized protein (Fragment) OS=Ovis aries GN=LRP1 PE=4 SV=1 - [W5PBS4_SHEEP]	3.51	13	0.996722	0.928384
W5PIF5	Uncharacterized protein OS=Ovis aries GN=MARCKS PE=4 SV=1 - [W5PIF5_SHEEP]	24.68	1	1.00796	0.927999
W5PVT6	Uncharacterized protein OS=Ovis aries GN=UBA1 PE=3 SV=1 - [W5PVT6_SHEEP]	26.35	22	0.996958	0.926162
F1CGW0	UDP-glucuronosyltransferase OS=Ovis aries GN=UGT1A6 PE=2 SV=1 - [F1CGW0_SHEEP]	36.29	13	0.993873	0.924502
W5NS65	Uncharacterized protein OS=Ovis aries GN=HIST1H1E PE=3 SV=1 - [W5NS65_SHEEP]	19.91	3	1.00621	0.924068
W5PSG0	Uncharacterized protein (Fragment) OS=Ovis aries GN=PGPEP1 PE=4 SV=1 - [W5PSG0_SHEEP]	4.44	1	1.00182	0.924015
W5P093	Uncharacterized protein OS=Ovis aries GN=NQO1 PE=4 SV=1 - [W5P093_SHEEP]	13.5	4	1.00582	0.923246
W5P2V3	Uncharacterized protein OS=Ovis aries GN=PEPD PE=3 SV=1 - [W5P2V3_SHEEP]	10.14	3	0.991321	0.922426
W5PE53	Uncharacterized protein (Fragment) OS=Ovis aries GN=C8B PE=4 SV=1 - [W5PE53_SHEEP]	3.28	1	1.00408	0.91882
W5PXU2	Uncharacterized protein OS=Ovis aries GN=SAR1B PE=3 SV=1 - [W5PXU2_SHEEP]	40.91	4	1.00242	0.917397
W5NRG5	Uncharacterized protein (Fragment) OS=Ovis aries GN=CHTOP PE=4 SV=1 - [W5NRG5_SHEEP]	4.92	1	1.00696	0.91518
W5P9M2	Uncharacterized protein OS=Ovis aries GN=PTGR1 PE=4 SV=1 - [W5P9M2_SHEEP]	47.11	13	1.0053	0.914683
W5NZR9	Uncharacterized protein OS=Ovis aries GN=PSMC1 PE=3 SV=1 - [W5NZR9_SHEEP]	26.12	7	1.00297	0.913679
W5QFN2	Uncharacterized protein OS=Ovis aries GN=HCLS1 PE=4 SV=1 - [W5QFN2_SHEEP]	2.47	1	0.993625	0.913123
W5PD74	Uncharacterized protein OS=Ovis aries GN=UFSP2 PE=4 SV=1 - [W5PD74_SHEEP]	8.1	2	1.01038	0.912333
W5PJJ7	Uncharacterized protein OS=Ovis aries GN=LOC101109421 PE=4 SV=1 - [W5PJJ7_SHEEP]	20	5	0.987259	0.911596
W5PX99	Uncharacterized protein OS=Ovis aries GN=MYO1B PE=4 SV=1 - [W5PX99_SHEEP]	4.73	4	0.992308	0.911388
W5PSB5	Uncharacterized protein OS=Ovis aries GN=GMPPB PE=4 SV=1 - [W5PSB5_SHEEP]	9.17	3	0.998663	0.911115
W5PUD8	Uncharacterized protein (Fragment) OS=Ovis aries GN=MARC2 PE=4 SV=1 - [W5PUD8_SHEEP]	40.72	13	1.00466	0.910189
W5P812	Uncharacterized protein OS=Ovis aries GN=AMBP PE=4 SV=1 - [W5P812_SHEEP]	11.36	3	0.993745	0.91018
W5Q4H1	Uncharacterized protein OS=Ovis aries GN=TMED7 PE=3 SV=1 - [W5Q4H1_SHEEP]	10.67	2	0.996555	0.909874
W5NYE8	Uncharacterized protein OS=Ovis aries GN=SEL1L PE=4 SV=1 - [W5NYE8_SHEEP]	3.89	3	0.993139	0.909814
W5PBH2	Uncharacterized protein OS=Ovis aries GN=UBA6 PE=4 SV=1 - [W5PBH2_SHEEP]	4.54	4	1.00531	0.908739
W5Q7J2	Uncharacterized protein OS=Ovis aries GN=AGPS PE=4 SV=1 - [W5Q7J2_SHEEP]	3.02	1	0.992195	0.907471
W5Q9Q0	Uncharacterized protein OS=Ovis aries GN=TFG PE=4 SV=1 - [W5Q9Q0_SHEEP]	7.73	2	0.991863	0.906817
W5Q8A9	Uncharacterized protein OS=Ovis aries PE=4 SV=1 - [W5Q8A9_SHEEP]	10.71	1	0.988427	0.906521
W5QGT7	Uncharacterized protein (Fragment) OS=Ovis aries GN=PPCS PE=4 SV=1 - [W5QGT7_SHEEP]	3.13	1	0.991596	0.905813
W5PZB6	Uncharacterized protein OS=Ovis aries GN=VSIG10L PE=4 SV=1 - [W5PZB6_SHEEP]	37.5	11	1.00308	0.904315
W5PWM2	Uncharacterized protein OS=Ovis aries GN=TMEM33 PE=4 SV=1 - [W5PWM2_SHEEP]	4.76	2	1.0116	0.902577
W5P382	Uncharacterized protein OS=Ovis aries GN=ZADH2 PE=4 SV=1 - [W5P382_SHEEP]	22.74	6	0.989903	0.90199
W5PVY5	Uncharacterized protein (Fragment) OS=Ovis aries GN=PGAM2 PE=3 SV=1 - [W5PVY5_SHEEP]	7.81	1	1.00449	0.901832
W5PWQ5	Uncharacterized protein OS=Ovis aries GN=EPB41L2 PE=4 SV=1 - [W5PWQ5_SHEEP]	9.8	8	1.00535	0.89976
W5PCL4	Uncharacterized protein OS=Ovis aries GN=ACSL1 PE=4 SV=1 - [W5PCL4_SHEEP]	40.46	26	0.994504	0.898518
W5QFH0	Uncharacterized protein OS=Ovis aries GN=ARSA PE=4 SV=1 - [W5QFH0_SHEEP]	2.56	1	1.02094	0.897884
W5Q951	Coronin OS=Ovis aries GN=CORO1C PE=3 SV=1 - [W5Q951_SHEEP]	11.05	6	0.994587	0.896746
W5PB37	Uncharacterized protein OS=Ovis aries GN=RRAS2 PE=4 SV=1 - [W5PB37_SHEEP]	21.39	3	1.01666	0.896743
W5Q540	Uncharacterized protein OS=Ovis aries GN=HAGH PE=3 SV=1 - [W5Q540_SHEEP]	41.56	10	1.00375	0.896538
W5P7B0	Uncharacterized protein OS=Ovis aries GN=DDX31 PE=3 SV=1 - [W5P7B0_SHEEP]	5.94	3	1.00946	0.896459
W5PGP8	Uncharacterized protein OS=Ovis aries GN=C9orf64 PE=4 SV=1 - [W5PGP8_SHEEP]	6.16	2	1.00671	0.896237
W5PD29	Uncharacterized protein OS=Ovis aries GN=OSTC PE=4 SV=1 - [W5PD29_SHEEP]	8.05	1	0.989179	0.895738
W5NYZ5	Uncharacterized protein OS=Ovis aries GN=CANX PE=3 SV=1 - [W5NYZ5_SHEEP]	27.49	15	0.992124	0.895212
W5QGL0	Uncharacterized protein OS=Ovis aries GN=MOGAT1 PE=4 SV=1 - [W5QGL0_SHEEP]	17.53	2	1.01511	0.894875
W5P075	UMP-CMP kinase OS=Ovis aries GN=CMPK1 PE=3 SV=1 - [W5P075_SHEEP]	18.88	4	0.993722	0.894326
W5QCL0	Uncharacterized protein OS=Ovis aries GN=TMEM214 PE=4 SV=1 - [W5QCL0_SHEEP]	2.64	1	1.00195	0.894259
W5QD30	Proteasome subunit alpha type OS=Ovis aries GN=PSMA5 PE=3 SV=1 - [W5QD30_SHEEP]	30.29	5	1.00502	0.893761
W5NY01	Uncharacterized protein OS=Ovis aries GN=CD163 PE=4 SV=1 - [W5NY01_SHEEP]	10.77	10	1.00438	0.893445
W5Q9Q2	Uncharacterized protein OS=Ovis aries GN=DBT PE=3 SV=1 - [W5Q9Q2_SHEEP]	16.39	6	0.99718	0.892422
W5PDJ3	Uncharacterized protein OS=Ovis aries GN=PDLIM3 PE=4 SV=1 - [W5PDJ3_SHEEP]	4.12	1	0.979041	0.892158
W5QDE3	Uncharacterized protein OS=Ovis aries PE=3 SV=1 - [W5QDE3_SHEEP]	40.83	1	1.04535	0.890818
W5PPH6	Uncharacterized protein OS=Ovis aries GN=RPS3 PE=3 SV=1 - [W5PPH6_SHEEP]	30.25	7	1.00708	0.890713
W5P4E2	Uncharacterized protein OS=Ovis aries GN=PBLD PE=4 SV=1 - [W5P4E2_SHEEP]	19.79	5	1.01195	0.890065
B6EBS6	Proteasome subunit alpha type OS=Ovis aries GN=PSMA6 PE=2 SV=1 - [B6EBS6_SHEEP]	30.08	6	0.993368	0.889567
W5PIN1	Ubiquitin-fold modifier-conjugating enzyme 1 OS=Ovis aries GN=UFC1 PE=3 SV=1 - [W5PIN1_SHEEP]	8.98	2	1.00567	0.889112
W5NVS0	Uncharacterized protein OS=Ovis aries GN=LOC105605730 PE=3 SV=1 - [W5NVS0_SHEEP]	21.43	2	1.04191	0.887554
W5P0Q4	Uncharacterized protein OS=Ovis aries GN=LOC101102413 PE=3 SV=1 - [W5P0Q4_SHEEP]	42.79	17	0.987706	0.887069
W5P534	Uncharacterized protein OS=Ovis aries GN=LOC101115151 PE=4 SV=1 - [W5P534_SHEEP]	3.68	1	0.988978	0.887035
W5PP03	Uncharacterized protein OS=Ovis aries GN=ATP5D PE=3 SV=1 - [W5PP03_SHEEP]	13.69	2	1.00649	0.886926
W5QDF0	Uncharacterized protein OS=Ovis aries GN=NRBP1 PE=4 SV=1 - [W5QDF0_SHEEP]	2.8	1	0.994085	0.886293
W5QHB9	Uncharacterized protein OS=Ovis aries GN=MGST1 PE=4 SV=1 - [W5QHB9_SHEEP]	9.03	2	0.988519	0.885117
Q70TH4	Secreted phosphoprotein 24 OS=Ovis aries GN=SPP2 PE=2 SV=1 - [SPP24_SHEEP]	6.4	1	1.02072	0.884336
W5QC95	Uncharacterized protein (Fragment) OS=Ovis aries GN=SCLY PE=4 SV=1 - [W5QC95_SHEEP]	9.62	3	0.989259	0.884255
W5NRG4	Uncharacterized protein OS=Ovis aries GN=ADH4 PE=4 SV=1 - [W5NRG4_SHEEP]	16.41	2	1.01928	0.883892
W5Q2N2	Uncharacterized protein OS=Ovis aries GN=PSMD12 PE=4 SV=1 - [W5Q2N2_SHEEP]	6.58	2	1.00772	0.883774
W5P705	Uncharacterized protein (Fragment) OS=Ovis aries GN=RDH10 PE=3 SV=1 - [W5P705_SHEEP]	9.3	2	0.981771	0.883405
F1CGV0	Cytochrome P450 2C19 OS=Ovis aries GN=CYP2C19 PE=2 SV=1 - [F1CGV0_SHEEP]	38.78	10	1.02518	0.882929
W5QGG0	Uncharacterized protein OS=Ovis aries GN=TFRC PE=4 SV=1 - [W5QGG0_SHEEP]	3.9	3	0.995136	0.881605
W5PAI1	Uncharacterized protein OS=Ovis aries GN=AKAP2 PE=4 SV=1 - [W5PAI1_SHEEP]	3.55	2	0.97629	0.8809
W5PEP7	ATP synthase subunit beta OS=Ovis aries GN=ATP5B PE=3 SV=1 - [W5PEP7_SHEEP]	58.14	22	0.996417	0.880741
W5Q329	Uncharacterized protein OS=Ovis aries GN=UGGT1 PE=4 SV=1 - [W5Q329_SHEEP]	1.73	2	0.991696	0.880604
W5PVL6	Uncharacterized protein OS=Ovis aries GN=AP2A1 PE=4 SV=1 - [W5PVL6_SHEEP]	11.41	5	1.00498	0.879815
W5QF94	Uncharacterized protein OS=Ovis aries GN=HGD PE=4 SV=1 - [W5QF94_SHEEP]	42.02	14	0.988126	0.879781
W5PD32	Uncharacterized protein (Fragment) OS=Ovis aries GN=MANF PE=4 SV=1 - [W5PD32_SHEEP]	34.05	6	1.01071	0.878579
W5PHZ9	Uncharacterized protein OS=Ovis aries GN=AGMAT PE=3 SV=1 - [W5PHZ9_SHEEP]	37.67	10	1.01054	0.8773
W5PWL1	Uricase (Fragment) OS=Ovis aries GN=LOC101109838 PE=3 SV=1 - [W5PWL1_SHEEP]	37.17	13	0.992112	0.876658
W5P3I5	Uncharacterized protein OS=Ovis aries GN=CNDP2 PE=4 SV=1 - [W5P3I5_SHEEP]	41.79	14	0.994306	0.8765
W5QFR4	Histone H2A OS=Ovis aries GN=LOC101112856 PE=3 SV=1 - [W5QFR4_SHEEP]	10.77	1	1.01295	0.874995
W5Q6N7	Uncharacterized protein (Fragment) OS=Ovis aries GN=TXNDC5 PE=4 SV=1 - [W5Q6N7_SHEEP]	32.85	10	0.991735	0.874068
C8BKD1	Prothrombin OS=Ovis aries GN=F2 PE=2 SV=1 - [C8BKD1_SHEEP]	10.91	4	1.01399	0.873449
W5Q9Z9	Uncharacterized protein OS=Ovis aries GN=RPL4 PE=4 SV=1 - [W5Q9Z9_SHEEP]	17.47	7	0.994914	0.872578
W5NPK5	Uncharacterized protein OS=Ovis aries GN=LOC443475 PE=4 SV=1 - [W5NPK5_SHEEP]	25.57	3	0.982282	0.872416
W5PW77	Uncharacterized protein OS=Ovis aries GN=ERLIN1 PE=4 SV=1 - [W5PW77_SHEEP]	7.67	1	1.00993	0.871919
W5Q216	Succinate dehydrogenase (quinone) (Fragment) OS=Ovis aries GN=SDHA PE=3 SV=1 - [W5Q216_SHEEP]	30.74	15	1.00574	0.871892
W5QD66	Uncharacterized protein (Fragment) OS=Ovis aries GN=PCK2 PE=3 SV=1 - [W5QD66_SHEEP]	37.43	20	1.00451	0.871825
W5PS58	Uncharacterized protein OS=Ovis aries GN=SRPR PE=4 SV=1 - [W5PS58_SHEEP]	13.26	7	1.00315	0.871562
W5PZP8	Uncharacterized protein (Fragment) OS=Ovis aries GN=FIS1 PE=4 SV=1 - [W5PZP8_SHEEP]	25.35	3	0.990858	0.871373
W5PVA4	Uncharacterized protein OS=Ovis aries GN=ABCF1 PE=3 SV=1 - [W5PVA4_SHEEP]	2.49	2	1.01387	0.87133
W5PJY0	Uncharacterized protein OS=Ovis aries GN=EMC1 PE=4 SV=1 - [W5PJY0_SHEEP]	4.57	3	1.011	0.87083
W5QGG6	Uncharacterized protein OS=Ovis aries GN=CCT2 PE=3 SV=1 - [W5QGG6_SHEEP]	25.05	9	1.0056	0.870824
W5NTJ6	Uncharacterized protein OS=Ovis aries GN=RPL28 PE=4 SV=1 - [W5NTJ6_SHEEP]	32.12	5	1.00361	0.869752
W5PEQ9	Uncharacterized protein OS=Ovis aries GN=SRSF1 PE=4 SV=1 - [W5PEQ9_SHEEP]	5.08	1	0.972185	0.867951
W5PDX3	Uncharacterized protein OS=Ovis aries GN=RDH16 PE=3 SV=1 - [W5PDX3_SHEEP]	36.91	9	1.00916	0.867903
W5PMT0	Uncharacterized protein OS=Ovis aries GN=XDH PE=4 SV=1 - [W5PMT0_SHEEP]	16.85	15	1.01637	0.867796
W5PI61	Apolipoprotein E OS=Ovis aries GN=APOE PE=4 SV=1 - [W5PI61_SHEEP]	36.28	10	1.01736	0.864716
W5NYM7	Uncharacterized protein OS=Ovis aries GN=NDUFA3 PE=4 SV=1 - [W5NYM7_SHEEP]	7.14	1	0.992919	0.86427
W5PH25	Uncharacterized protein (Fragment) OS=Ovis aries GN=USP14 PE=4 SV=1 - [W5PH25_SHEEP]	5.87	2	0.988355	0.863644
W5NS51	Uncharacterized protein OS=Ovis aries GN=SEC23B PE=4 SV=1 - [W5NS51_SHEEP]	5.87	1	0.985506	0.863189
W5QJ04	Uncharacterized protein OS=Ovis aries GN=PPM1A PE=3 SV=1 - [W5QJ04_SHEEP]	8.82	2	0.990476	0.862144
W5Q9U3	C-type natriuretic peptide (Fragment) OS=Ovis aries GN=CNP PE=4 SV=1 - [W5Q9U3_SHEEP]	5.79	2	0.991836	0.861295
W5Q2I7	Uncharacterized protein OS=Ovis aries GN=USO1 PE=4 SV=1 - [W5Q2I7_SHEEP]	8.59	8	0.998266	0.860309
W5QEU6	Annexin (Fragment) OS=Ovis aries GN=ANXA4 PE=3 SV=1 - [W5QEU6_SHEEP]	49.38	14	1.0042	0.859629
W5P5I5	Uncharacterized protein OS=Ovis aries GN=PACSIN3 PE=4 SV=1 - [W5P5I5_SHEEP]	18.87	6	1.01044	0.859402
P29701	Alpha-2-HS-glycoprotein OS=Ovis aries GN=AHSG PE=1 SV=1 - [FETUA_SHEEP]	17.58	5	1.01796	0.859281
W5QG64	Uncharacterized protein (Fragment) OS=Ovis aries GN=IVD PE=3 SV=1 - [W5QG64_SHEEP]	34.73	11	0.990188	0.859229
W5QAF9	Uncharacterized protein OS=Ovis aries GN=CRLS1 PE=4 SV=1 - [W5QAF9_SHEEP]	5.78	1	0.988355	0.85737
W5PKS8	Uncharacterized protein OS=Ovis aries GN=DEK PE=4 SV=1 - [W5PKS8_SHEEP]	3.24	1	0.984746	0.857286
W5QH58	Uncharacterized protein OS=Ovis aries GN=DNAJB11 PE=4 SV=1 - [W5QH58_SHEEP]	13.13	3	1.00978	0.857215
W5Q2L9	Uncharacterized protein (Fragment) OS=Ovis aries GN=EHBP1L1 PE=4 SV=1 - [W5Q2L9_SHEEP]	2.13	1	0.973091	0.857161
W5PHB8	Galactose-1-phosphate uridylyltransferase (Fragment) OS=Ovis aries GN=GALT PE=3 SV=1 - [W5PHB8_SHEEP]	10.29	4	1.00776	0.85634
W5PS50	Uncharacterized protein OS=Ovis aries GN=MPC2 PE=4 SV=1 - [W5PS50_SHEEP]	17.32	2	1.01781	0.854677
W5PIZ6	Uncharacterized protein OS=Ovis aries GN=MLYCD PE=4 SV=1 - [W5PIZ6_SHEEP]	13.03	5	1.00853	0.854238
W5P246	Uncharacterized protein (Fragment) OS=Ovis aries GN=TM9SF2 PE=4 SV=1 - [W5P246_SHEEP]	5.71	2	0.997103	0.85418
W5P640	Uncharacterized protein OS=Ovis aries GN=LMNA PE=3 SV=1 - [W5P640_SHEEP]	18.39	9	1.00333	0.853751
A7UHZ2	Proteasome 26S non-ATPase subunit 4 OS=Ovis aries GN=PSMD4 PE=2 SV=1 - [A7UHZ2_SHEEP]	7.43	2	1.01607	0.853386
W5Q4H9	Nucleoside diphosphate kinase (Fragment) OS=Ovis aries GN=NME3 PE=3 SV=1 - [W5Q4H9_SHEEP]	20.24	1	0.954945	0.853094
W5PWD5	Aminomethyltransferase (Fragment) OS=Ovis aries GN=AMT PE=3 SV=1 - [W5PWD5_SHEEP]	16.04	5	1.0097	0.852084
W5PS89	Uncharacterized protein (Fragment) OS=Ovis aries GN=URAD PE=4 SV=1 - [W5PS89_SHEEP]	30.64	4	0.978219	0.850033
W5NRA9	Uncharacterized protein OS=Ovis aries GN=ASL PE=3 SV=1 - [W5NRA9_SHEEP]	45.94	19	1.01272	0.849017
W5NRD1	Uncharacterized protein OS=Ovis aries GN=ERLIN2 PE=4 SV=1 - [W5NRD1_SHEEP]	20.71	5	1.00649	0.848613
A5YBU9	Complement factor B OS=Ovis aries GN=CFB PE=3 SV=1 - [A5YBU9_SHEEP]	8.8	4	0.991133	0.847984
W5Q6Q7	Uncharacterized protein OS=Ovis aries GN=VAPB PE=4 SV=1 - [W5Q6Q7_SHEEP]	19.16	4	0.99338	0.847568
W5QFY3	Uncharacterized protein OS=Ovis aries GN=RHOT2 PE=4 SV=1 - [W5QFY3_SHEEP]	4.16	1	1.07168	0.846761
W5PKV1	Uncharacterized protein (Fragment) OS=Ovis aries GN=DNASE2 PE=4 SV=1 - [W5PKV1_SHEEP]	4.19	1	1.03616	0.846605
W5P4D3	Uncharacterized protein OS=Ovis aries GN=PEX14 PE=4 SV=1 - [W5P4D3_SHEEP]	3.21	1	0.982872	0.846334
W5P374	Ribosomal protein L15 OS=Ovis aries GN=RPL15 PE=3 SV=1 - [W5P374_SHEEP]	14.29	2	0.985853	0.84398
W5PVL5	Uncharacterized protein OS=Ovis aries GN=HSPA4 PE=3 SV=1 - [W5PVL5_SHEEP]	7.25	4	1.00866	0.842949
W5QGB2	Uncharacterized protein OS=Ovis aries GN=RMDN3 PE=4 SV=1 - [W5QGB2_SHEEP]	13.43	4	0.986445	0.842434
W5PKC6	Uncharacterized protein OS=Ovis aries GN=POTEJ PE=3 SV=1 - [W5PKC6_SHEEP]	12.23	1	0.981236	0.842118
W5PS78	Uncharacterized protein (Fragment) OS=Ovis aries GN=OGFR PE=4 SV=1 - [W5PS78_SHEEP]	3.09	1	0.981791	0.841209
W5NS93	Proteasome subunit alpha type OS=Ovis aries GN=PSMA4 PE=3 SV=1 - [W5NS93_SHEEP]	25.67	7	1.01071	0.8411
W5Q292	Calcium-transporting ATPase OS=Ovis aries GN=ATP2B1 PE=3 SV=1 - [W5Q292_SHEEP]	2.54	2	0.983576	0.840694
W5P9Y1	Uncharacterized protein (Fragment) OS=Ovis aries GN=SNX6 PE=4 SV=1 - [W5P9Y1_SHEEP]	9.54	3	1.00294	0.839687
W5NRL0	Phosphoinositide phospholipase C OS=Ovis aries GN=PLCD1 PE=4 SV=1 - [W5NRL0_SHEEP]	5.43	3	0.99051	0.839062
W5PWB9	Galectin (Fragment) OS=Ovis aries GN=LGALS2 PE=4 SV=1 - [W5PWB9_SHEEP]	17.56	2	1.00803	0.839021
W5NTG3	Uncharacterized protein (Fragment) OS=Ovis aries GN=GCSH PE=3 SV=1 - [W5NTG3_SHEEP]	17.14	2	1.01085	0.838675
W5P677	Uncharacterized protein (Fragment) OS=Ovis aries GN=MCFD2 PE=4 SV=1 - [W5P677_SHEEP]	23.95	2	1.01723	0.837824
W5NV14	Uncharacterized protein OS=Ovis aries PE=4 SV=1 - [W5NV14_SHEEP]	4.65	1	0.983708	0.836432
W5NVR0	Uncharacterized protein OS=Ovis aries GN=LOC101105810 PE=4 SV=1 - [W5NVR0_SHEEP]	6.96	1	1.03493	0.835721
P09670	Superoxide dismutase [Cu-Zn] OS=Ovis aries GN=SOD1 PE=1 SV=2 - [SODC_SHEEP]	41.45	9	1.02229	0.834179
W5PSF3	Uncharacterized protein (Fragment) OS=Ovis aries GN=DBI PE=4 SV=1 - [W5PSF3_SHEEP]	57.43	5	1.01584	0.833317
W5P5G6	Peptidyl-prolyl cis-trans isomerase (Fragment) OS=Ovis aries GN=FKBP2 PE=4 SV=1 - [W5P5G6_SHEEP]	48.94	6	1.00375	0.832733
W5NRG0	Uncharacterized protein OS=Ovis aries GN=PTGR2 PE=4 SV=1 - [W5NRG0_SHEEP]	19.66	5	0.991643	0.831125
W5PT40	Uncharacterized protein (Fragment) OS=Ovis aries GN=PTGIS PE=4 SV=1 - [W5PT40_SHEEP]	6.51	2	0.97272	0.830713
W5PUS0	Uncharacterized protein OS=Ovis aries GN=CUL4B PE=3 SV=1 - [W5PUS0_SHEEP]	2.5	2	0.98911	0.830343
W5P5M7	Uncharacterized protein (Fragment) OS=Ovis aries GN=VPS26A PE=4 SV=1 - [W5P5M7_SHEEP]	11.75	3	0.985944	0.829707
W5Q282	Uncharacterized protein OS=Ovis aries GN=PDIA6 PE=3 SV=1 - [W5Q282_SHEEP]	37.73	11	1.01002	0.828994
W5PMN7	Uncharacterized protein (Fragment) OS=Ovis aries GN=EXOSC6 PE=4 SV=1 - [W5PMN7_SHEEP]	14.62	1	0.972182	0.828684
W5PKR1	Uncharacterized protein (Fragment) OS=Ovis aries PE=4 SV=1 - [W5PKR1_SHEEP]	13	1	0.986859	0.828637
W5P674	Uncharacterized protein OS=Ovis aries GN=PIPOX PE=4 SV=1 - [W5P674_SHEEP]	18.58	5	1.01924	0.828572
W5PPU0	Uncharacterized protein OS=Ovis aries GN=SPR PE=4 SV=1 - [W5PPU0_SHEEP]	46.44	11	1.00788	0.828309
W5NVU4	Uncharacterized protein OS=Ovis aries GN=EIF4A3 PE=3 SV=1 - [W5NVU4_SHEEP]	6.57	1	0.970012	0.828187
W5Q0L4	Uncharacterized protein OS=Ovis aries GN=SAT2 PE=4 SV=1 - [W5Q0L4_SHEEP]	10	1	0.993089	0.828115
W5Q5R6	Uncharacterized protein OS=Ovis aries GN=AGFG2 PE=4 SV=1 - [W5Q5R6_SHEEP]	7.23	3	1.0115	0.827504
W5Q0U6	Uncharacterized protein (Fragment) OS=Ovis aries GN=PGRMC2 PE=4 SV=1 - [W5Q0U6_SHEEP]	17.95	1	0.971709	0.827289
W5QFH5	Uncharacterized protein (Fragment) OS=Ovis aries GN=RAB1A PE=3 SV=1 - [W5QFH5_SHEEP]	33	3	0.997011	0.826709
W5PN37	Solute carrier organic anion transporter family member (Fragment) OS=Ovis aries GN=SLCO2B1 PE=3 SV=1 - [W5PN37_SHEEP]	7.89	6	0.99391	0.82648
W5P0C1	Uncharacterized protein OS=Ovis aries GN=NUMA1 PE=4 SV=1 - [W5P0C1_SHEEP]	5.14	7	0.975163	0.826034
W5PY90	Uncharacterized protein OS=Ovis aries GN=LOC101116867 PE=4 SV=1 - [W5PY90_SHEEP]	6.76	1	0.962983	0.825792
W5PW62	Uncharacterized protein OS=Ovis aries GN=VDAC1 PE=4 SV=1 - [W5PW62_SHEEP]	60.07	10	1.0015	0.824923
B2LYK6	RAS oncogene family-like 7A OS=Ovis aries GN=RAB7A PE=2 SV=1 - [B2LYK6_SHEEP]	18.84	3	1.00381	0.824061
F1CGV3	Cytochrome P450 2E1 OS=Ovis aries GN=CYP2E1 PE=2 SV=1 - [F1CGV3_SHEEP]	34.75	17	1.01375	0.820726
W5Q4E1	Uncharacterized protein OS=Ovis aries GN=HSP90B1 PE=3 SV=1 - [W5Q4E1_SHEEP]	44.54	37	1.00626	0.820481
W5QDB7	Uncharacterized protein OS=Ovis aries GN=LOC101107831 PE=3 SV=1 - [W5QDB7_SHEEP]	43.23	1	0.956071	0.819763
W5P5D3	Uncharacterized protein OS=Ovis aries GN=LOC101107056 PE=3 SV=1 - [W5P5D3_SHEEP]	24.08	5	1.01037	0.818691
W5PQJ1	Uncharacterized protein OS=Ovis aries GN=EIF4H PE=4 SV=1 - [W5PQJ1_SHEEP]	5.7	1	1.01776	0.818225
W5PN69	Uncharacterized protein OS=Ovis aries GN=LOC101109111 PE=4 SV=1 - [W5PN69_SHEEP]	67.8	7	1.00801	0.813974
W5P323	Glucose-6-phosphate isomerase OS=Ovis aries GN=GPI PE=3 SV=1 - [W5P323_SHEEP]	26.75	13	1.00881	0.813742
Q2V8X7	U8 snoRNA-decapping enzyme OS=Ovis aries GN=NUDT16 PE=2 SV=1 - [NUD16_SHEEP]	21.03	3	0.972534	0.812696
W5PWX3	Uncharacterized protein OS=Ovis aries GN=CRYL1 PE=4 SV=1 - [W5PWX3_SHEEP]	39.65	11	0.992162	0.812482
W5QA17	Uncharacterized protein (Fragment) OS=Ovis aries GN=ATXN2 PE=4 SV=1 - [W5QA17_SHEEP]	1.12	1	1.02117	0.812094
W5PTM9	Uncharacterized protein (Fragment) OS=Ovis aries GN=UBE2V2 PE=4 SV=1 - [W5PTM9_SHEEP]	23.57	4	0.997555	0.812061
W5P5T8	Uncharacterized protein OS=Ovis aries GN=RPS7 PE=4 SV=1 - [W5P5T8_SHEEP]	17.24	4	0.983642	0.811644
W5NTZ9	Uncharacterized protein OS=Ovis aries GN=AIMP2 PE=4 SV=1 - [W5NTZ9_SHEEP]	5.26	1	1.03119	0.811559
W5PWI4	Uncharacterized protein OS=Ovis aries GN=RGN PE=4 SV=1 - [W5PWI4_SHEEP]	65.55	19	0.978983	0.81084
A6YT17	Granulysin OS=Ovis aries GN=GNLY PE=2 SV=1 - [A6YT17_SHEEP]	10.96	1	0.935919	0.810671
W5Q9B2	Uncharacterized protein OS=Ovis aries GN=ARHGDIA PE=4 SV=1 - [W5Q9B2_SHEEP]	21.84	3	0.990772	0.8104
W5P8W0	Uncharacterized protein (Fragment) OS=Ovis aries GN=UBE4B PE=4 SV=1 - [W5P8W0_SHEEP]	2.79	2	0.9869	0.809449
W5QD23	Uncharacterized protein OS=Ovis aries GN=LANCL1 PE=4 SV=1 - [W5QD23_SHEEP]	5.51	1	0.994739	0.80778
Q307H0	Stress-inducible chaperone mt-GrpE #1 (Fragment) OS=Ovis aries PE=2 SV=1 - [Q307H0_SHEEP]	7.69	1	0.9873	0.806996
W5PHF2	Uncharacterized protein (Fragment) OS=Ovis aries GN=ACADSB PE=3 SV=1 - [W5PHF2_SHEEP]	43.55	14	1.0206	0.806243
W5PLQ1	Uncharacterized protein OS=Ovis aries GN=LOC101111190 PE=4 SV=1 - [W5PLQ1_SHEEP]	27.91	2	1.04082	0.80581
W5P1J8	Amine oxidase OS=Ovis aries GN=AOC3 PE=3 SV=1 - [W5P1J8_SHEEP]	12.92	8	1.00151	0.805795
W5P6B2	Uncharacterized protein OS=Ovis aries GN=UQCR10 PE=4 SV=1 - [W5P6B2_SHEEP]	12.5	1	1.01596	0.805463
W5PZ54	Uncharacterized protein OS=Ovis aries GN=LOC101113508 PE=4 SV=1 - [W5PZ54_SHEEP]	7.87	2	0.982819	0.804529
W5P3H2	60S ribosomal protein L6 OS=Ovis aries GN=LOC101123326 PE=3 SV=1 - [W5P3H2_SHEEP]	37.98	10	1.00847	0.802709
W5P416	Uncharacterized protein OS=Ovis aries GN=SF3B3 PE=4 SV=1 - [W5P416_SHEEP]	2.3	2	1.03495	0.802444
W5PU19	Terpene cyclase/mutase family member OS=Ovis aries GN=LSS PE=3 SV=1 - [W5PU19_SHEEP]	18.96	12	1.01526	0.802009
P52210	Fructose-bisphosphate aldolase B OS=Ovis aries GN=ALDOB PE=2 SV=2 - [ALDOB_SHEEP]	50	16	1.00979	0.80196
C5IWV3	Protein disulfide isomerase family A member 5 OS=Ovis aries GN=PDIA5 PE=2 SV=1 - [C5IWV3_SHEEP]	11.13	6	1.01481	0.800587
W5PPR7	Uncharacterized protein (Fragment) OS=Ovis aries GN=CARNS1 PE=4 SV=1 - [W5PPR7_SHEEP]	3.81	2	1.01783	0.797441
W5P586	Ferrochelatase (Fragment) OS=Ovis aries GN=FECH PE=3 SV=1 - [W5P586_SHEEP]	17.49	6	1.00931	0.796782
W5PYD1	Uncharacterized protein OS=Ovis aries GN=LOC105604959 PE=3 SV=1 - [W5PYD1_SHEEP]	30.39	6	0.978369	0.795438
W5PTB5	Uncharacterized protein OS=Ovis aries GN=AUP1 PE=4 SV=1 - [W5PTB5_SHEEP]	4.88	2	1.02378	0.795235
P12303	Transthyretin OS=Ovis aries GN=TTR PE=2 SV=1 - [TTHY_SHEEP]	30.61	4	0.978248	0.794926
W5PCU5	Uncharacterized protein OS=Ovis aries GN=PNPO PE=3 SV=1 - [W5PCU5_SHEEP]	33.33	6	1.00924	0.794628
W5NY07	Uncharacterized protein OS=Ovis aries GN=ATL3 PE=4 SV=1 - [W5NY07_SHEEP]	11.32	5	0.989937	0.794276
B2LYL2	ADP-ribosylation factor-like 1 OS=Ovis aries GN=ARL1 PE=2 SV=1 - [B2LYL2_SHEEP]	11.05	2	1.00737	0.794239
W5QBQ9	Uncharacterized protein OS=Ovis aries GN=MYH9 PE=4 SV=1 - [W5QBQ9_SHEEP]	32.33	40	1.00618	0.793063
W5P9K4	Uncharacterized protein OS=Ovis aries GN=NUFIP2 PE=4 SV=1 - [W5P9K4_SHEEP]	1.88	1	1.03769	0.792208
W5QHV6	Uncharacterized protein OS=Ovis aries GN=SNX1 PE=4 SV=1 - [W5QHV6_SHEEP]	5.49	1	0.966366	0.790376
C5IWT4	Chromosome 21 open reading frame 33 OS=Ovis aries GN=C21orf33 PE=2 SV=1 - [C5IWT4_SHEEP]	34.31	6	0.984668	0.789398
W5PVS3	Uncharacterized protein OS=Ovis aries GN=ANKRD17 PE=4 SV=1 - [W5PVS3_SHEEP]	0.53	1	1.01641	0.78867
W5NWR9	Uncharacterized protein OS=Ovis aries GN=FAAH PE=4 SV=1 - [W5NWR9_SHEEP]	12.78	4	0.991976	0.787382
W5PJD0	Uncharacterized protein (Fragment) OS=Ovis aries GN=PGM2 PE=3 SV=1 - [W5PJD0_SHEEP]	10.65	4	1.02713	0.78642
W5QB95	Uncharacterized protein OS=Ovis aries GN=EEF1B2 PE=3 SV=1 - [W5QB95_SHEEP]	21.78	3	0.988158	0.7857
W5PUC1	Uncharacterized protein OS=Ovis aries GN=CA3 PE=4 SV=1 - [W5PUC1_SHEEP]	47.69	11	0.985669	0.784836
W5QCA2	Uncharacterized protein OS=Ovis aries GN=STXBP3 PE=4 SV=1 - [W5QCA2_SHEEP]	1.52	1	1.01504	0.78448
W5P1H0	Uncharacterized protein (Fragment) OS=Ovis aries GN=CTSC PE=3 SV=1 - [W5P1H0_SHEEP]	8.86	3	1.09733	0.784258
W5P5E2	Uncharacterized protein OS=Ovis aries GN=MCCC2 PE=4 SV=1 - [W5P5E2_SHEEP]	14.39	6	0.980037	0.783582
W5NW82	Uncharacterized protein (Fragment) OS=Ovis aries GN=NAP1L4 PE=3 SV=1 - [W5NW82_SHEEP]	4.69	1	0.935382	0.78298
W5PNR4	Uncharacterized protein OS=Ovis aries GN=SERBP1 PE=4 SV=1 - [W5PNR4_SHEEP]	12.04	5	1.01527	0.782847
W5Q6I2	Uncharacterized protein OS=Ovis aries GN=LOC101114861 PE=4 SV=1 - [W5Q6I2_SHEEP]	13.35	7	1.01649	0.782028
W5P5I7	Uncharacterized protein OS=Ovis aries GN=CALM1 PE=4 SV=1 - [W5P5I7_SHEEP]	33.78	5	1.00892	0.780771
W5NUV1	Uncharacterized protein OS=Ovis aries GN=GNB1 PE=4 SV=1 - [W5NUV1_SHEEP]	17.35	2	1.01282	0.780539
W5NPL9	Uncharacterized protein OS=Ovis aries GN=EF-1 PE=3 SV=1 - [W5NPL9_SHEEP]	45.71	9	1.0135	0.77977
W5P795	Uncharacterized protein OS=Ovis aries GN=LRBA PE=4 SV=1 - [W5P795_SHEEP]	3.28	6	0.968635	0.779486
W5P1C2	Uncharacterized protein OS=Ovis aries GN=NUCB2 PE=4 SV=1 - [W5P1C2_SHEEP]	7.94	3	0.981029	0.779241
W5PKE6	S-adenosylmethionine synthase OS=Ovis aries GN=MAT1A PE=3 SV=1 - [W5PKE6_SHEEP]	34.09	10	0.991141	0.779095
W5P707	Uncharacterized protein OS=Ovis aries GN=ACTN4 PE=4 SV=1 - [W5P707_SHEEP]	42.76	23	0.996705	0.778418
W5Q0T3	Lactoylglutathione lyase (Fragment) OS=Ovis aries GN=GLO1 PE=3 SV=1 - [W5Q0T3_SHEEP]	21.28	4	1.03859	0.778041
W5PJU2	Uncharacterized protein OS=Ovis aries GN=AKR7A2 PE=4 SV=1 - [W5PJU2_SHEEP]	38.26	5	1.01824	0.776125
W5QHG1	Uncharacterized protein OS=Ovis aries GN=EPS8 PE=4 SV=1 - [W5QHG1_SHEEP]	1.89	1	1.01299	0.775763
W5P8B3	Uncharacterized protein (Fragment) OS=Ovis aries GN=TIMM50 PE=4 SV=1 - [W5P8B3_SHEEP]	4.72	1	1.03836	0.775688
W5PU72	Uncharacterized protein (Fragment) OS=Ovis aries GN=RIN3 PE=4 SV=1 - [W5PU72_SHEEP]	2.53	1	0.970936	0.775598
W5P446	Uncharacterized protein OS=Ovis aries GN=HSD17B13 PE=3 SV=1 - [W5P446_SHEEP]	50	14	1.01858	0.775063
W5QFP0	Uncharacterized protein OS=Ovis aries GN=THBS1 PE=4 SV=1 - [W5QFP0_SHEEP]	0.93	1	1.04048	0.775039
W5Q152	Uncharacterized protein OS=Ovis aries GN=GNA13 PE=4 SV=1 - [W5Q152_SHEEP]	8.5	2	0.967632	0.774762
W5PVT7	Uncharacterized protein OS=Ovis aries GN=GSTT2 PE=3 SV=1 - [W5PVT7_SHEEP]	58.58	12	1.03286	0.774744
W5NTA0	Uncharacterized protein OS=Ovis aries GN=HIST1H1C PE=3 SV=1 - [W5NTA0_SHEEP]	23.6	5	1.01347	0.77444
W5P375	T-complex protein 1 subunit alpha (Fragment) OS=Ovis aries GN=TCP1 PE=3 SV=1 - [W5P375_SHEEP]	14.34	7	1.0033	0.77432
Q6Q311	40S ribosomal protein S25 OS=Ovis aries GN=RPS25 PE=2 SV=1 - [RS25_SHEEP]	31.2	4	1.01057	0.774157
W5PBQ8	Uncharacterized protein OS=Ovis aries GN=C1orf27 PE=4 SV=1 - [W5PBQ8_SHEEP]	2.86	1	1.00487	0.773976
W5PJU6	Uncharacterized protein OS=Ovis aries GN=FARSA PE=3 SV=1 - [W5PJU6_SHEEP]	2.58	1	1.00771	0.772906
W5PFL8	Tetraspanin (Fragment) OS=Ovis aries GN=CD9 PE=3 SV=1 - [W5PFL8_SHEEP]	8.22	2	1.02252	0.771742
W5P9L9	Uncharacterized protein OS=Ovis aries GN=HNRNPK PE=4 SV=1 - [W5P9L9_SHEEP]	32.75	12	1.00749	0.771598
W5Q0L1	Uncharacterized protein OS=Ovis aries GN=EEF1G PE=4 SV=1 - [W5Q0L1_SHEEP]	24.73	15	1.00718	0.771524
W5PSC5	Uncharacterized protein (Fragment) OS=Ovis aries GN=MYO1C PE=4 SV=1 - [W5PSC5_SHEEP]	5.34	4	0.99149	0.771352
W5PAS5	Uncharacterized protein OS=Ovis aries GN=HMGCL PE=4 SV=1 - [W5PAS5_SHEEP]	36	10	0.973248	0.770081
W5QAU0	Uncharacterized protein OS=Ovis aries GN=HARS PE=3 SV=1 - [W5QAU0_SHEEP]	11	4	0.984347	0.768766
W5P0I2	Uncharacterized protein (Fragment) OS=Ovis aries GN=NDUFA7 PE=4 SV=1 - [W5P0I2_SHEEP]	31.58	3	1.01699	0.768706
W5P358	Uncharacterized protein OS=Ovis aries GN=ACAT2 PE=3 SV=1 - [W5P358_SHEEP]	32.64	12	1.01251	0.767913
W5NYH3	Uncharacterized protein OS=Ovis aries GN=BAG3 PE=4 SV=1 - [W5NYH3_SHEEP]	20.31	8	0.99036	0.767198
W5Q3C2	Uncharacterized protein OS=Ovis aries GN=EPPK1 PE=4 SV=1 - [W5Q3C2_SHEEP]	18.04	19	1.06473	0.765185
W5P7B4	Uncharacterized protein OS=Ovis aries GN=DHX15 PE=4 SV=1 - [W5P7B4_SHEEP]	4.78	3	0.983174	0.76481
W5PG93	Uncharacterized protein OS=Ovis aries GN=HP1BP3 PE=3 SV=1 - [W5PG93_SHEEP]	8.32	4	0.987534	0.764727
W5Q9D9	tRNA-splicing ligase RtcB homolog OS=Ovis aries GN=RTCB PE=3 SV=1 - [W5Q9D9_SHEEP]	14.46	5	0.989279	0.764158
W5NWM7	Uncharacterized protein OS=Ovis aries GN=GSTZ1 PE=3 SV=1 - [W5NWM7_SHEEP]	45.83	7	1.00801	0.763733
Q29496	Cytochrome P450 3A24 OS=Ovis aries GN=CYP3A24 PE=2 SV=1 - [CP3AO_SHEEP]	34.79	2	1.04688	0.763487
W5P3F6	Uncharacterized protein (Fragment) OS=Ovis aries GN=LOC101111215 PE=4 SV=1 - [W5P3F6_SHEEP]	10.38	1	1.09949	0.762598
B2MVW8	SLC25A4 OS=Ovis aries PE=2 SV=1 - [B2MVW8_SHEEP]	33.89	6	0.983786	0.762595
W5PCQ3	Uridine phosphorylase OS=Ovis aries GN=UPP2 PE=3 SV=1 - [W5PCQ3_SHEEP]	9.06	2	0.981188	0.761436
W5PE78	Uncharacterized protein OS=Ovis aries GN=NTAN1 PE=4 SV=1 - [W5PE78_SHEEP]	7.77	2	0.976546	0.760519
W5P4F0	Transcription factor BTF3 OS=Ovis aries GN=BTF3L4 PE=3 SV=1 - [W5P4F0_SHEEP]	16.46	1	0.97445	0.760471
W5PT68	Uncharacterized protein OS=Ovis aries GN=FLNB PE=4 SV=1 - [W5PT68_SHEEP]	22.2	43	1.00097	0.760383
W5PQF5	Oxysterol-binding protein (Fragment) OS=Ovis aries GN=OSBP PE=3 SV=1 - [W5PQF5_SHEEP]	2.75	2	0.991258	0.759291
W5NYI9	Uncharacterized protein OS=Ovis aries GN=FARP1 PE=4 SV=1 - [W5NYI9_SHEEP]	2.49	2	0.976941	0.758142
W5P6I6	Uncharacterized protein OS=Ovis aries GN=EIF5 PE=4 SV=1 - [W5P6I6_SHEEP]	16.98	6	1.01214	0.757629
W5NYY0	Uncharacterized protein OS=Ovis aries GN=EIF2B1 PE=3 SV=1 - [W5NYY0_SHEEP]	2.3	1	1.02377	0.757354
W5Q0P5	Uncharacterized protein OS=Ovis aries GN=NUDT5 PE=3 SV=1 - [W5Q0P5_SHEEP]	11.31	2	1.01791	0.75684
W5P1U6	Uncharacterized protein OS=Ovis aries GN=LOC101110647 PE=4 SV=1 - [W5P1U6_SHEEP]	31.85	4	0.979952	0.756834
W5QA61	Carboxylic ester hydrolase OS=Ovis aries GN=LOC101116756 PE=3 SV=1 - [W5QA61_SHEEP]	21.55	4	0.95645	0.755709
W5P8Z3	Uncharacterized protein OS=Ovis aries GN=PSMC4 PE=3 SV=1 - [W5P8Z3_SHEEP]	18.9	5	1.01671	0.754927
E7ECV8	ADP-ribose pyrophosphatase OS=Ovis aries GN=NUDT9 PE=2 SV=1 - [E7ECV8_SHEEP]	7.74	3	1.00515	0.754229
W5P3K1	Uncharacterized protein OS=Ovis aries GN=SLC22A1 PE=4 SV=1 - [W5P3K1_SHEEP]	9.5	4	1.01563	0.752374
W5PTQ8	Uncharacterized protein OS=Ovis aries GN=ACSM1 PE=4 SV=1 - [W5PTQ8_SHEEP]	56.39	24	1.03167	0.751638
W5PXI9	Uncharacterized protein OS=Ovis aries GN=MRRF PE=4 SV=1 - [W5PXI9_SHEEP]	6.11	1	1.07823	0.751172
W5PK85	Uncharacterized protein OS=Ovis aries GN=EML2 PE=4 SV=1 - [W5PK85_SHEEP]	2.23	1	1.06803	0.749989
C5IS99	Ubiquitin-conjugating enzyme OS=Ovis aries GN=UBE2N PE=2 SV=1 - [C5IS99_SHEEP]	27.63	4	1.01104	0.749556
W5NR14	Isocitrate dehydrogenase [NAD] subunit, mitochondrial (Fragment) OS=Ovis aries GN=IDH3A PE=3 SV=1 - [W5NR14_SHEEP]	6.28	1	0.996318	0.749235
W5PI11	Uncharacterized protein OS=Ovis aries GN=TAPBP PE=4 SV=1 - [W5PI11_SHEEP]	3	1	0.97516	0.748907
Q7YQR7	Carnitine O-palmitoyltransferase OS=Ovis aries GN=CPT1A PE=2 SV=1 - [Q7YQR7_SHEEP]	12.94	8	0.993198	0.748161
W5P689	Uncharacterized protein OS=Ovis aries GN=USP5 PE=4 SV=1 - [W5P689_SHEEP]	6.53	4	0.98885	0.748144
W5P254	Uncharacterized protein OS=Ovis aries GN=NUDT19 PE=4 SV=1 - [W5P254_SHEEP]	14.17	3	1.02624	0.748121
P68253	14-3-3 protein gamma (Fragments) OS=Ovis aries GN=YWHAG PE=1 SV=1 - [1433G_SHEEP]	37.34	3	0.98452	0.747872
B0LRN3	Histone H3 (Fragment) OS=Ovis aries PE=2 SV=1 - [B0LRN3_SHEEP]	24.43	4	1.01652	0.74646
W5PFV7	Coatomer subunit alpha OS=Ovis aries GN=COPA PE=4 SV=1 - [W5PFV7_SHEEP]	17.24	14	1.00599	0.744056
F2YQ13	Gelsolin isoform b OS=Ovis aries GN=GSN PE=2 SV=1 - [F2YQ13_SHEEP]	11.9	7	0.972752	0.743695
W5PPE9	Uncharacterized protein OS=Ovis aries GN=METTL7B PE=4 SV=1 - [W5PPE9_SHEEP]	47.28	8	1.02575	0.743646
W5QHP6	Uncharacterized protein OS=Ovis aries GN=ARHGDIB PE=4 SV=1 - [W5QHP6_SHEEP]	18.5	2	0.951807	0.743445
W5QB36	Catalase OS=Ovis aries GN=CAT PE=3 SV=1 - [W5QB36_SHEEP]	52.65	26	1.01625	0.743297
W5P669	Uncharacterized protein (Fragment) OS=Ovis aries GN=TUBB4A PE=3 SV=1 - [W5P669_SHEEP]	52.45	5	0.987057	0.742993
W5NZJ1	Sulfotransferase OS=Ovis aries GN=LOC101114075 PE=3 SV=1 - [W5NZJ1_SHEEP]	38.64	12	0.966157	0.742819
P20757	Angiotensinogen OS=Ovis aries GN=AGT PE=1 SV=2 - [ANGT_SHEEP]	9.03	3	1.0232	0.742641
W5PW97	Uncharacterized protein (Fragment) OS=Ovis aries GN=PSMC5 PE=3 SV=1 - [W5PW97_SHEEP]	28.64	8	1.00844	0.73972
W5PFQ5	Uncharacterized protein OS=Ovis aries GN=ANKMY2 PE=4 SV=1 - [W5PFQ5_SHEEP]	2.93	1	0.987728	0.739124
W5PNJ4	Uncharacterized protein OS=Ovis aries GN=HTATSF1 PE=4 SV=1 - [W5PNJ4_SHEEP]	2.07	1	0.961525	0.738136
W5PIM5	Uncharacterized protein OS=Ovis aries GN=LAMA4 PE=4 SV=1 - [W5PIM5_SHEEP]	2.3	3	1.00729	0.737398
W5Q336	Uncharacterized protein OS=Ovis aries GN=MCEE PE=4 SV=1 - [W5Q336_SHEEP]	17.32	2	1.03109	0.737347
H9NAU0	Beta-galactosamide alpha-2,6-sialyltranferase 1 OS=Ovis aries GN=ST6GAL1 PE=2 SV=1 - [H9NAU0_SHEEP]	7.41	3	1.01101	0.736995
W5Q8I7	Uncharacterized protein OS=Ovis aries GN=TOR1AIP2 PE=4 SV=1 - [W5Q8I7_SHEEP]	8.72	2	0.982733	0.735684
W5P916	Uncharacterized protein OS=Ovis aries GN=NOP56 PE=4 SV=1 - [W5P916_SHEEP]	3.17	1	0.955896	0.735115
W5Q7I2	Uncharacterized protein OS=Ovis aries PE=4 SV=1 - [W5Q7I2_SHEEP]	14.55	1	1.03094	0.734846
P51977	Retinal dehydrogenase 1 OS=Ovis aries GN=ALDH1A1 PE=1 SV=2 - [AL1A1_SHEEP]	58.08	21	1.01835	0.734744
W5P7N5	Uncharacterized protein OS=Ovis aries GN=SCP2 PE=4 SV=1 - [W5P7N5_SHEEP]	56.35	29	1.01626	0.733969
W5P900	Uncharacterized protein OS=Ovis aries GN=RPL29 PE=4 SV=1 - [W5P900_SHEEP]	17.31	3	1.02335	0.733872
W5PUX0	Uncharacterized protein OS=Ovis aries GN=NDUFV1 PE=4 SV=1 - [W5PUX0_SHEEP]	14.66	5	1.02733	0.733748
W5PKY2	Uncharacterized protein OS=Ovis aries PE=4 SV=1 - [W5PKY2_SHEEP]	32.5	1	0.93441	0.73356
W5QHQ8	Uncharacterized protein OS=Ovis aries GN=NID2 PE=4 SV=1 - [W5QHQ8_SHEEP]	0.99	1	0.95322	0.733134
C5IWT7	Thioredoxin domain containing 17 OS=Ovis aries GN=TXNDC17 PE=2 SV=1 - [C5IWT7_SHEEP]	26.83	3	1.02918	0.732835
W5NRV7	Uncharacterized protein (Fragment) OS=Ovis aries GN=ENTPD5 PE=3 SV=1 - [W5NRV7_SHEEP]	14.51	4	1.01375	0.731552
W5PIQ2	Uncharacterized protein OS=Ovis aries GN=FAM114A2 PE=4 SV=1 - [W5PIQ2_SHEEP]	3	1	0.985577	0.731365
W5NTW3	Uncharacterized protein (Fragment) OS=Ovis aries GN=ITIH1 PE=4 SV=1 - [W5NTW3_SHEEP]	3.73	2	1.01623	0.73124
W5P8K5	Uncharacterized protein OS=Ovis aries GN=HNRNPAB PE=4 SV=1 - [W5P8K5_SHEEP]	15.36	3	1.02415	0.730899
W5PB27	Uncharacterized protein (Fragment) OS=Ovis aries GN=NDUFS3 PE=3 SV=1 - [W5PB27_SHEEP]	32.33	6	1.02241	0.730499
W5P457	Uncharacterized protein OS=Ovis aries GN=HOPX PE=4 SV=1 - [W5P457_SHEEP]	31.51	1	1.01107	0.729639
W5NWV7	Uncharacterized protein OS=Ovis aries PE=4 SV=1 - [W5NWV7_SHEEP]	40	1	0.927563	0.728342
W5Q7P2	Uncharacterized protein OS=Ovis aries GN=DAO PE=4 SV=1 - [W5Q7P2_SHEEP]	2.27	1	1.04442	0.72765
W5Q6G1	10-formyltetrahydrofolate dehydrogenase OS=Ovis aries GN=ALDH1L2 PE=3 SV=1 - [W5Q6G1_SHEEP]	7.03	1	0.928335	0.725259
W5PKV8	Uncharacterized protein OS=Ovis aries GN=DRG1 PE=4 SV=1 - [W5PKV8_SHEEP]	10.45	3	1.02266	0.725197
W5P642	Uncharacterized protein (Fragment) OS=Ovis aries GN=UQCRB PE=4 SV=1 - [W5P642_SHEEP]	11.93	2	0.981058	0.725009
W5QB34	Uncharacterized protein OS=Ovis aries GN=NDUFS1 PE=3 SV=1 - [W5QB34_SHEEP]	26.69	13	1.01519	0.724528
W5PHQ8	Uncharacterized protein OS=Ovis aries GN=TSTD1 PE=4 SV=1 - [W5PHQ8_SHEEP]	38.97	3	1.02126	0.724277
W5PHN8	Uncharacterized protein OS=Ovis aries GN=LOC101107119 PE=4 SV=1 - [W5PHN8_SHEEP]	57.89	5	1.00832	0.722523
W5P6S8	Uncharacterized protein OS=Ovis aries GN=COBLL1 PE=4 SV=1 - [W5P6S8_SHEEP]	6.88	6	1.03488	0.722437
W5Q8I4	Uncharacterized protein (Fragment) OS=Ovis aries GN=ST13 PE=4 SV=1 - [W5Q8I4_SHEEP]	20.51	7	1.01059	0.722101
W5PPX3	Uncharacterized protein (Fragment) OS=Ovis aries PE=4 SV=1 - [W5PPX3_SHEEP]	61.89	5	0.956203	0.721344
W5Q168	5-hydroxyisourate hydrolase OS=Ovis aries GN=LOC101109035 PE=3 SV=1 - [W5Q168_SHEEP]	34	3	0.980585	0.719393
W5QIM2	Uncharacterized protein OS=Ovis aries GN=COPS2 PE=4 SV=1 - [W5QIM2_SHEEP]	7.9	3	0.985821	0.718191
W5P4U5	Uncharacterized protein (Fragment) OS=Ovis aries GN=PRODH2 PE=4 SV=1 - [W5P4U5_SHEEP]	19.83	6	0.968411	0.717746
W5Q6M1	Uncharacterized protein OS=Ovis aries GN=LOC101121371 PE=3 SV=1 - [W5Q6M1_SHEEP]	16.3	2	1.02225	0.717533
W5PTA0	Uncharacterized protein OS=Ovis aries GN=ATP5O PE=3 SV=1 - [W5PTA0_SHEEP]	40.85	7	1.00926	0.715935
W5PL66	Uncharacterized protein (Fragment) OS=Ovis aries GN=PPA2 PE=4 SV=1 - [W5PL66_SHEEP]	25.37	8	1.01473	0.715118
W5Q3N1	Uncharacterized protein (Fragment) OS=Ovis aries GN=CTSZ PE=3 SV=1 - [W5Q3N1_SHEEP]	3.32	1	0.934008	0.713958
W5NPZ9	Uncharacterized protein OS=Ovis aries GN=MAP7 PE=4 SV=1 - [W5NPZ9_SHEEP]	4.35	3	0.97907	0.712804
W5Q0Q5	Uncharacterized protein (Fragment) OS=Ovis aries GN=ATP5J PE=4 SV=1 - [W5Q0Q5_SHEEP]	20.91	2	0.961005	0.712375
W5PR57	Uncharacterized protein OS=Ovis aries GN=ZFPL1 PE=4 SV=1 - [W5PR57_SHEEP]	3.34	1	0.978322	0.712355
W5NUA0	Uncharacterized protein OS=Ovis aries GN=PRELP PE=4 SV=1 - [W5NUA0_SHEEP]	16.8	5	0.968879	0.711579
W5PEH2	Uncharacterized protein OS=Ovis aries GN=HADH PE=4 SV=1 - [W5PEH2_SHEEP]	41.72	13	1.02894	0.710236
W5NQH5	Uncharacterized protein (Fragment) OS=Ovis aries GN=HYI PE=4 SV=1 - [W5NQH5_SHEEP]	38.33	6	1.02437	0.7096
W5PJM4	Annexin OS=Ovis aries GN=ANXA11 PE=3 SV=1 - [W5PJM4_SHEEP]	13.32	4	0.976152	0.708131
W5Q5K9	Uncharacterized protein (Fragment) OS=Ovis aries GN=ARPC3 PE=4 SV=1 - [W5Q5K9_SHEEP]	17.5	3	1.0258	0.707836
P35623	Serine hydroxymethyltransferase, cytosolic OS=Ovis aries GN=SHMT1 PE=1 SV=3 - [GLYC_SHEEP]	41.94	19	0.987461	0.707735
W5Q0D6	Uncharacterized protein OS=Ovis aries GN=MSRA PE=3 SV=1 - [W5Q0D6_SHEEP]	19.35	4	0.972523	0.707388
W5VSV9	CCAAT/enhancer-binding protein alpha OS=Ovis aries GN=C PE=2 SV=1 - [W5VSV9_SHEEP]	2.83	1	1.03847	0.706952
W5PNR7	Uncharacterized protein (Fragment) OS=Ovis aries GN=SDHB PE=4 SV=1 - [W5PNR7_SHEEP]	26.07	7	0.980958	0.706127
W5P2V1	Uncharacterized protein OS=Ovis aries GN=PCCA PE=4 SV=1 - [W5P2V1_SHEEP]	47.68	26	1.02024	0.703678
W5PKQ2	Uncharacterized protein OS=Ovis aries GN=FAM213A PE=4 SV=1 - [W5PKQ2_SHEEP]	18.78	4	1.03184	0.703415
W5P9M4	Uncharacterized protein (Fragment) OS=Ovis aries GN=DPM3 PE=4 SV=1 - [W5P9M4_SHEEP]	11.88	1	0.977841	0.703112
W5PPB3	Uncharacterized protein OS=Ovis aries GN=AGXT2 PE=3 SV=1 - [W5PPB3_SHEEP]	29.79	13	1.04514	0.703108
W5PY73	Uncharacterized protein OS=Ovis aries GN=SF3A2 PE=4 SV=1 - [W5PY73_SHEEP]	3.43	1	1.03634	0.70284
W5NZA9	Amine oxidase [flavin-containing] (Fragment) OS=Ovis aries GN=MAOB PE=3 SV=1 - [W5NZA9_SHEEP]	30.38	13	0.97188	0.702497
W5PAH6	Coatomer subunit beta OS=Ovis aries GN=COPB1 PE=4 SV=1 - [W5PAH6_SHEEP]	16.95	12	0.992143	0.701097
W5PNM6	Uncharacterized protein OS=Ovis aries GN=NAPA PE=4 SV=1 - [W5PNM6_SHEEP]	24.75	6	0.980376	0.699287
W5NWE0	Uncharacterized protein OS=Ovis aries GN=MECR PE=4 SV=1 - [W5NWE0_SHEEP]	24.4	7	1.01086	0.698925
W5Q247	Uncharacterized protein OS=Ovis aries GN=LOC101122865 PE=3 SV=1 - [W5Q247_SHEEP]	6.4	1	1.13423	0.697813
W5Q689	Uncharacterized protein OS=Ovis aries GN=TPP1 PE=4 SV=1 - [W5Q689_SHEEP]	7.43	4	1.08	0.69743
W5PLN8	Uncharacterized protein (Fragment) OS=Ovis aries GN=RPS10 PE=4 SV=1 - [W5PLN8_SHEEP]	28.16	7	0.985459	0.696203
W5PEC5	Dolichyl-diphosphooligosaccharide--protein glycosyltransferase subunit 1 OS=Ovis aries GN=LOC101123268 PE=3 SV=1 - [W5PEC5_SHEEP]	3.45	1	1.07856	0.695035
W5PW21	Uncharacterized protein OS=Ovis aries GN=ITIH2 PE=4 SV=1 - [W5PW21_SHEEP]	5.6	4	0.945949	0.694965
W5QIT7	Uncharacterized protein OS=Ovis aries GN=FERMT2 PE=4 SV=1 - [W5QIT7_SHEEP]	9.41	4	1.01327	0.694147
W5PLV3	Uncharacterized protein (Fragment) OS=Ovis aries GN=RAB5B PE=3 SV=1 - [W5PLV3_SHEEP]	18.5	2	1.04384	0.693494
W5PV29	Uncharacterized protein OS=Ovis aries GN=TMEM102 PE=4 SV=1 - [W5PV29_SHEEP]	2.73	1	0.952858	0.693106
W5PR50	Uncharacterized protein OS=Ovis aries GN=AMDHD1 PE=4 SV=1 - [W5PR50_SHEEP]	24.18	8	1.04292	0.693024
W5PMM4	Uncharacterized protein OS=Ovis aries GN=LOC101109633 PE=4 SV=1 - [W5PMM4_SHEEP]	62.23	4	0.906919	0.692867
W5QDU4	Uncharacterized protein (Fragment) OS=Ovis aries GN=TTC38 PE=4 SV=1 - [W5QDU4_SHEEP]	20.43	7	1.03039	0.692615
W5QD08	Uncharacterized protein OS=Ovis aries GN=LAMC1 PE=4 SV=1 - [W5QD08_SHEEP]	1.74	2	1.0397	0.692305
W5Q5C7	Uncharacterized protein OS=Ovis aries GN=CTNNA1 PE=4 SV=1 - [W5Q5C7_SHEEP]	12.8	8	0.985578	0.692002
W5PCD6	Uncharacterized protein (Fragment) OS=Ovis aries GN=BAAT PE=4 SV=1 - [W5PCD6_SHEEP]	20.1	7	1.01969	0.691144
W5P5P4	Uncharacterized protein OS=Ovis aries PE=4 SV=1 - [W5P5P4_SHEEP]	7.78	3	0.941939	0.690211
W5PFE6	Uncharacterized protein (Fragment) OS=Ovis aries GN=ACOX1 PE=4 SV=1 - [W5PFE6_SHEEP]	31.31	17	0.971704	0.690205
W5PUW2	Uncharacterized protein OS=Ovis aries GN=IFI30 PE=4 SV=1 - [W5PUW2_SHEEP]	9.75	2	0.977381	0.687366
W5PXH3	Uncharacterized protein (Fragment) OS=Ovis aries GN=SEC24A PE=4 SV=1 - [W5PXH3_SHEEP]	8.64	6	0.989774	0.685472
W5NTZ6	Uncharacterized protein OS=Ovis aries GN=EIF2B2 PE=3 SV=1 - [W5NTZ6_SHEEP]	12.15	3	0.985142	0.684507
W5PZ48	Uncharacterized protein OS=Ovis aries GN=CTSH PE=3 SV=1 - [W5PZ48_SHEEP]	2.02	1	1.05233	0.684071
W5QGX6	Uncharacterized protein OS=Ovis aries GN=C1orf50 PE=4 SV=1 - [W5QGX6_SHEEP]	15.69	2	0.955732	0.683788
W5PDY0	Uncharacterized protein (Fragment) OS=Ovis aries GN=GSK3A PE=4 SV=1 - [W5PDY0_SHEEP]	3.1	1	1.04285	0.683612
W5PXM9	Uncharacterized protein OS=Ovis aries GN=NLRX1 PE=4 SV=1 - [W5PXM9_SHEEP]	3.91	2	1.02348	0.683441
W5P340	Superoxide dismutase (Fragment) OS=Ovis aries GN=SOD2 PE=3 SV=1 - [W5P340_SHEEP]	26.61	5	0.940767	0.68332
W5P154	Uncharacterized protein OS=Ovis aries GN=PTRH2 PE=4 SV=1 - [W5P154_SHEEP]	8.38	1	0.964412	0.682384
W5QC63	Uncharacterized protein (Fragment) OS=Ovis aries GN=ARMC10 PE=4 SV=1 - [W5QC63_SHEEP]	12.03	2	0.976175	0.681715
B2GMB1	Cytochrome c oxidase subunit 2 (Fragment) OS=Ovis aries GN=COII PE=3 SV=1 - [B2GMB1_SHEEP]	19.07	1	0.859684	0.681629
W5PBM7	Uncharacterized protein OS=Ovis aries GN=SCPEP1 PE=4 SV=1 - [W5PBM7_SHEEP]	3.32	1	0.982418	0.680519
W5NRI1	Uncharacterized protein OS=Ovis aries GN=LOC101113831 PE=4 SV=1 - [W5NRI1_SHEEP]	16.76	11	1.01568	0.680023
W5Q942	Uncharacterized protein OS=Ovis aries GN=COPS6 PE=4 SV=1 - [W5Q942_SHEEP]	9.06	3	1.01483	0.679545
W5PJ56	Uncharacterized protein OS=Ovis aries GN=DPYSL2 PE=4 SV=1 - [W5PJ56_SHEEP]	12.06	4	1.02228	0.678826
W5PZR4	Uncharacterized protein OS=Ovis aries GN=OGDH PE=4 SV=1 - [W5PZR4_SHEEP]	7.82	6	0.993663	0.67788
W5PYH6	Uncharacterized protein OS=Ovis aries GN=AP3D1 PE=4 SV=1 - [W5PYH6_SHEEP]	1.75	1	1.03227	0.677799
W5PRR0	Dimethylaniline monooxygenase [N-oxide-forming] OS=Ovis aries GN=FMO3 PE=3 SV=1 - [W5PRR0_SHEEP]	44.36	20	1.04334	0.677643
W5NS74	Uncharacterized protein (Fragment) OS=Ovis aries GN=ACAA1 PE=3 SV=1 - [W5NS74_SHEEP]	64.39	17	1.02157	0.677435
W5PIJ8	Uncharacterized protein OS=Ovis aries GN=SMU1 PE=4 SV=1 - [W5PIJ8_SHEEP]	1.94	1	0.971669	0.677313
W5Q9M7	Uncharacterized protein OS=Ovis aries GN=GK PE=3 SV=1 - [W5Q9M7_SHEEP]	12.72	7	1.01594	0.677268
W5PD67	Uncharacterized protein OS=Ovis aries GN=LOC101123549 PE=4 SV=1 - [W5PD67_SHEEP]	27.76	6	1.03205	0.677099
W5PJJ0	Uncharacterized protein OS=Ovis aries GN=SH3GL1 PE=4 SV=1 - [W5PJJ0_SHEEP]	8.82	2	1.03976	0.676873
W5PIA7	Uncharacterized protein (Fragment) OS=Ovis aries GN=PSMG1 PE=4 SV=1 - [W5PIA7_SHEEP]	5.13	1	0.950133	0.676848
W5PDD6	Uncharacterized protein (Fragment) OS=Ovis aries GN=SCRN2 PE=4 SV=1 - [W5PDD6_SHEEP]	11.11	3	0.964685	0.676442
W5QB30	Uncharacterized protein OS=Ovis aries PE=3 SV=1 - [W5QB30_SHEEP]	16.59	4	0.986105	0.675783
W5PM94	Uncharacterized protein OS=Ovis aries GN=ACSS2 PE=4 SV=1 - [W5PM94_SHEEP]	7.28	3	0.976442	0.675511
W5PSL9	4-hydroxyphenylpyruvate dioxygenase OS=Ovis aries GN=HPD PE=3 SV=1 - [W5PSL9_SHEEP]	54.71	20	0.971798	0.674873
W5P8W6	Uncharacterized protein OS=Ovis aries GN=COL12A1 PE=4 SV=1 - [W5P8W6_SHEEP]	6.4	12	0.948503	0.674544
W5NSE1	Uncharacterized protein OS=Ovis aries GN=DRG2 PE=4 SV=1 - [W5NSE1_SHEEP]	8.49	2	0.977837	0.674485
W5NUY9	Uncharacterized protein (Fragment) OS=Ovis aries GN=NMD3 PE=4 SV=1 - [W5NUY9_SHEEP]	3.31	1	0.889886	0.673701
W5Q8X9	Uncharacterized protein (Fragment) OS=Ovis aries GN=PGP PE=4 SV=1 - [W5Q8X9_SHEEP]	11.39	2	0.961891	0.6735
W5PV90	Uncharacterized protein OS=Ovis aries GN=EIF5B PE=4 SV=1 - [W5PV90_SHEEP]	4.18	3	1.01173	0.673091
C8BKE6	Eukaryotic translation initiation factor 5A OS=Ovis aries GN=EIF5A PE=2 SV=1 - [C8BKE6_SHEEP]	18.18	3	1.02184	0.6727
W5Q118	Uncharacterized protein OS=Ovis aries GN=LRRC47 PE=4 SV=1 - [W5Q118_SHEEP]	11.36	4	0.956597	0.672039
E3VW37	Alpha-tocopherol transfer protein OS=Ovis aries GN=TTPA PE=2 SV=1 - [E3VW37_SHEEP]	12.41	4	1.03092	0.670933
W5NVQ9	Uncharacterized protein OS=Ovis aries GN=GRM1 PE=4 SV=1 - [W5NVQ9_SHEEP]	1.13	1	0.945535	0.67088
W5QGQ9	Uncharacterized protein (Fragment) OS=Ovis aries GN=HAO2 PE=4 SV=1 - [W5QGQ9_SHEEP]	14.01	3	1.01991	0.670118
W5Q7Q6	Uncharacterized protein OS=Ovis aries GN=EPHX1 PE=4 SV=1 - [W5Q7Q6_SHEEP]	58.98	25	1.032	0.669878
W5PSQ7	Uncharacterized protein OS=Ovis aries PE=4 SV=1 - [W5PSQ7_SHEEP]	29.36	6	1.03209	0.669732
B2LYK8	Endoplasmic reticulum protein 29 OS=Ovis aries GN=ERP29 PE=2 SV=1 - [B2LYK8_SHEEP]	40.93	7	1.00949	0.669068
W5PS23	Uncharacterized protein OS=Ovis aries GN=STEAP3 PE=4 SV=1 - [W5PS23_SHEEP]	7.47	3	1.05567	0.667745
W5Q3Q7	Uncharacterized protein OS=Ovis aries GN=CDC37 PE=4 SV=1 - [W5Q3Q7_SHEEP]	12.11	3	1.01041	0.666423
W5PV21	Uncharacterized protein OS=Ovis aries GN=TSN PE=4 SV=1 - [W5PV21_SHEEP]	8.77	1	1.02227	0.665741
W5QG01	Uncharacterized protein (Fragment) OS=Ovis aries GN=DNPEP PE=3 SV=1 - [W5QG01_SHEEP]	21.23	8	0.981587	0.66489
W5PE06	Uncharacterized protein (Fragment) OS=Ovis aries GN=CUL4A PE=3 SV=1 - [W5PE06_SHEEP]	5.29	3	1.03273	0.66419
W5PUG0	Uncharacterized protein OS=Ovis aries GN=RNF114 PE=4 SV=1 - [W5PUG0_SHEEP]	7.83	1	0.92307	0.663279
W5P6F4	Uncharacterized protein OS=Ovis aries GN=C5 PE=4 SV=1 - [W5P6F4_SHEEP]	1.79	2	0.965801	0.663211
W5NYF7	Uncharacterized protein OS=Ovis aries GN=NT5C2 PE=4 SV=1 - [W5NYF7_SHEEP]	4.82	2	1.02735	0.662338
W5NSA6	Uncharacterized protein OS=Ovis aries GN=A2M PE=4 SV=1 - [W5NSA6_SHEEP]	23.83	28	0.976976	0.661959
W5PB89	Uncharacterized protein (Fragment) OS=Ovis aries GN=BCAP31 PE=4 SV=1 - [W5PB89_SHEEP]	24.91	7	0.974843	0.66183
Q09YJ1	Caveolin-2 OS=Ovis aries GN=CAV2 PE=3 SV=1 - [CAV2_SHEEP]	9.88	1	0.950834	0.661482
W5PS88	Aspartate aminotransferase OS=Ovis aries GN=GOT1 PE=3 SV=1 - [W5PS88_SHEEP]	48.91	16	0.957608	0.659982
W5Q2E1	Uncharacterized protein OS=Ovis aries GN=LUM PE=4 SV=1 - [W5Q2E1_SHEEP]	29.82	9	0.966212	0.656425
W5PGK3	Uncharacterized protein OS=Ovis aries GN=ACAD11 PE=3 SV=1 - [W5PGK3_SHEEP]	23.18	17	1.02005	0.655776
W5NQP5	Superoxide dismutase [Cu-Zn] OS=Ovis aries GN=SOD3 PE=3 SV=1 - [W5NQP5_SHEEP]	17.21	3	0.945804	0.655102
W5Q4Z0	Uncharacterized protein OS=Ovis aries GN=PFDN5 PE=3 SV=1 - [W5Q4Z0_SHEEP]	11.69	1	1.01831	0.653804
W5QHA4	Uncharacterized protein OS=Ovis aries GN=EHHADH PE=4 SV=1 - [W5QHA4_SHEEP]	60.58	38	1.01628	0.65357
P09577	Metallothionein-1B OS=Ovis aries GN=MT1B PE=3 SV=1 - [MT1B_SHEEP]	13.11	1	0.805592	0.653491
W5PC64	Uncharacterized protein OS=Ovis aries GN=RWDD2A PE=4 SV=1 - [W5PC64_SHEEP]	7.78	1	1.03715	0.652174
W5P1Z5	Uncharacterized protein (Fragment) OS=Ovis aries GN=PMPCA PE=3 SV=1 - [W5P1Z5_SHEEP]	8.65	2	1.03077	0.650444
W5Q3J1	Uncharacterized protein (Fragment) OS=Ovis aries GN=PPP1R1A PE=4 SV=1 - [W5Q3J1_SHEEP]	16.3	1	0.971186	0.650428
W5P7X3	Transaldolase (Fragment) OS=Ovis aries GN=TALDO1 PE=4 SV=1 - [W5P7X3_SHEEP]	15.92	2	0.968471	0.647926
W5PAZ3	Uncharacterized protein OS=Ovis aries GN=GSPT1 PE=4 SV=1 - [W5PAZ3_SHEEP]	1.11	1	0.939597	0.64662
W5PKH4	Uncharacterized protein OS=Ovis aries GN=CDC5L PE=4 SV=1 - [W5PKH4_SHEEP]	2.43	1	1.06545	0.645527
W5P7A2	Uncharacterized protein (Fragment) OS=Ovis aries GN=KHSRP PE=4 SV=1 - [W5P7A2_SHEEP]	7.19	3	1.04746	0.643584
W5QC34	Alpha-mannosidase OS=Ovis aries GN=MAN2A1 PE=3 SV=1 - [W5QC34_SHEEP]	1.05	1	1.05106	0.6432
W5PGX8	Uncharacterized protein OS=Ovis aries GN=DNAJC13 PE=4 SV=1 - [W5PGX8_SHEEP]	1.52	2	1.02568	0.642777
W5PED5	Uncharacterized protein OS=Ovis aries GN=CYP4V2 PE=3 SV=1 - [W5PED5_SHEEP]	3.98	2	1.03832	0.642777
W5Q1F6	Uncharacterized protein OS=Ovis aries GN=AIFM1 PE=4 SV=1 - [W5Q1F6_SHEEP]	24.14	12	0.994661	0.64261
W5NQ46	Fibrinogen beta chain OS=Ovis aries GN=FGB PE=4 SV=1 - [W5NQ46_SHEEP]	31.78	12	1.02284	0.642338
W5PNY8	Uncharacterized protein OS=Ovis aries GN=ACMSD PE=4 SV=1 - [W5PNY8_SHEEP]	3.27	1	0.955625	0.64228
W5PTR5	Uncharacterized protein (Fragment) OS=Ovis aries GN=HSPA5 PE=3 SV=1 - [W5PTR5_SHEEP]	48.17	30	0.99343	0.640275
W5PKN2	Uncharacterized protein OS=Ovis aries GN=NUP155 PE=4 SV=1 - [W5PKN2_SHEEP]	1.29	1	0.890066	0.64024
B2ZHC0	RhoB OS=Ovis aries PE=2 SV=1 - [B2ZHC0_SHEEP]	20.92	1	1.04604	0.640144
W5QDT8	Uncharacterized protein OS=Ovis aries GN=TNS1 PE=4 SV=1 - [W5QDT8_SHEEP]	3.96	5	1.025	0.639979
A0A088Q711	20beta-hydroxysteroid dehydrogenase type 2 OS=Ovis aries GN=hsd20b2 PE=2 SV=1 - [A0A088Q711_SHEEP]	46.33	15	1.03446	0.639227
W5P4M1	Uncharacterized protein (Fragment) OS=Ovis aries GN=PHB2 PE=4 SV=1 - [W5P4M1_SHEEP]	31.11	8	1.0116	0.639078
W5QGH1	Uncharacterized protein OS=Ovis aries GN=PCYT1A PE=4 SV=1 - [W5QGH1_SHEEP]	2.96	1	0.912757	0.63822
W5PNY5	Uncharacterized protein OS=Ovis aries GN=ARRB1 PE=4 SV=1 - [W5PNY5_SHEEP]	2.39	1	1.03625	0.637797
W5P9C5	Uncharacterized protein OS=Ovis aries PE=4 SV=1 - [W5P9C5_SHEEP]	41.18	1	0.931561	0.637378
F1CGV4	Cytochrome P450 2C18 (Fragment) OS=Ovis aries GN=CYP2C18 PE=2 SV=1 - [F1CGV4_SHEEP]	27.47	6	1.07564	0.637361
W5PBG4	Uncharacterized protein OS=Ovis aries GN=MCU PE=4 SV=1 - [W5PBG4_SHEEP]	5.7	2	1.02992	0.636722
W5PP28	Uncharacterized protein OS=Ovis aries GN=EHD2 PE=4 SV=1 - [W5PP28_SHEEP]	4.41	2	0.985324	0.636601
W5NZL1	Uncharacterized protein OS=Ovis aries GN=C1QBP PE=4 SV=1 - [W5NZL1_SHEEP]	12.23	2	0.974197	0.636516
W5NY22	Protein-L-isoaspartate O-methyltransferase (Fragment) OS=Ovis aries GN=PCMT1 PE=3 SV=1 - [W5NY22_SHEEP]	30.19	5	0.980043	0.635615
K4P486	Ribosomal protein S17 OS=Ovis aries GN=RPS17 PE=2 SV=1 - [K4P486_SHEEP]	48.89	5	1.02175	0.635529
W5P0L8	Uncharacterized protein OS=Ovis aries GN=ACTN2 PE=4 SV=1 - [W5P0L8_SHEEP]	7.7	1	1.03073	0.634934
W5QAM4	Uncharacterized protein OS=Ovis aries GN=CAMK2D PE=4 SV=1 - [W5QAM4_SHEEP]	12.2	5	0.976213	0.634003
W5Q501	Uncharacterized protein OS=Ovis aries GN=GNAS PE=4 SV=1 - [W5Q501_SHEEP]	5.21	4	1.04043	0.632786
W5P6Y9	Uncharacterized protein (Fragment) OS=Ovis aries GN=COX19 PE=4 SV=1 - [W5P6Y9_SHEEP]	16.13	1	1.01062	0.632749
W5QDT3	Dolichyl-diphosphooligosaccharide--protein glycosyltransferase subunit DAD1 OS=Ovis aries GN=DAD1 PE=3 SV=1 - [W5QDT3_SHEEP]	10.62	1	1.03565	0.631797
W5PVE3	Uncharacterized protein (Fragment) OS=Ovis aries GN=POR PE=4 SV=1 - [W5PVE3_SHEEP]	19.41	10	0.984697	0.630385
W5QHI0	Uncharacterized protein OS=Ovis aries GN=IMMT PE=4 SV=1 - [W5QHI0_SHEEP]	16.85	11	0.981995	0.63038
W5P303	14-3-3 protein beta/alpha OS=Ovis aries GN=YWHAB PE=3 SV=1 - [W5P303_SHEEP]	35.46	5	1.02263	0.629913
W5P816	Uncharacterized protein (Fragment) OS=Ovis aries GN=APOA1BP PE=3 SV=1 - [W5P816_SHEEP]	12.75	3	1.00778	0.629425
W5Q7R8	Uncharacterized protein (Fragment) OS=Ovis aries GN=JUP PE=4 SV=1 - [W5Q7R8_SHEEP]	7.76	4	0.946091	0.628459
W5NUI6	Uncharacterized protein OS=Ovis aries GN=SGSH PE=4 SV=1 - [W5NUI6_SHEEP]	2.41	1	0.90703	0.628413
W5P5H1	Uncharacterized protein OS=Ovis aries GN=USMG5 PE=4 SV=1 - [W5P5H1_SHEEP]	25.86	1	0.974773	0.626586
W5PZZ9	Uncharacterized protein (Fragment) OS=Ovis aries GN=MMAB PE=4 SV=1 - [W5PZZ9_SHEEP]	19.49	3	1.0304	0.625512
W5Q0G8	Uncharacterized protein OS=Ovis aries GN=IMPA1 PE=4 SV=1 - [W5Q0G8_SHEEP]	6.51	2	0.97022	0.625242
D6QZ20	NADH dehydrogenase (Ubiquinone) 1 beta OS=Ovis aries PE=2 SV=1 - [D6QZ20_SHEEP]	14.06	1	0.936023	0.62217
W5PHP8	Uncharacterized protein (Fragment) OS=Ovis aries GN=LRG1 PE=4 SV=1 - [W5PHP8_SHEEP]	5.95	1	0.953065	0.62173
W5QB61	Peptidyl-prolyl cis-trans isomerase OS=Ovis aries GN=FKBP1A PE=4 SV=1 - [W5QB61_SHEEP]	13.59	1	1.01877	0.621391
W5P994	Lon protease homolog OS=Ovis aries GN=LONP1 PE=3 SV=1 - [W5P994_SHEEP]	11.18	11	1.01563	0.621261
W5NVB9	Actin-related protein 2/3 complex subunit 5 OS=Ovis aries GN=ARPC5 PE=3 SV=1 - [W5NVB9_SHEEP]	32.35	5	0.980976	0.620969
W5P3H8	Uncharacterized protein OS=Ovis aries GN=IGF2R PE=4 SV=1 - [W5P3H8_SHEEP]	3.49	8	0.978631	0.620227
W5PT36	Uncharacterized protein OS=Ovis aries GN=RBM47 PE=4 SV=1 - [W5PT36_SHEEP]	3.69	1	1.26483	0.620052
W5PVU5	Proteasome subunit beta type OS=Ovis aries GN=PSMB7 PE=3 SV=1 - [W5PVU5_SHEEP]	7.94	2	1.02612	0.618899
W5PBQ7	Uncharacterized protein OS=Ovis aries GN=MTCH2 PE=3 SV=1 - [W5PBQ7_SHEEP]	22.44	5	1.02411	0.617906
W5NZ47	Uncharacterized protein (Fragment) OS=Ovis aries GN=RBP4 PE=4 SV=1 - [W5NZ47_SHEEP]	28.48	4	1.02224	0.617853
W5QCE0	Uncharacterized protein (Fragment) OS=Ovis aries GN=SERHL2 PE=4 SV=1 - [W5QCE0_SHEEP]	16.32	4	1.05009	0.617587
W5Q5A6	Uncharacterized protein OS=Ovis aries GN=FGG PE=4 SV=1 - [W5Q5A6_SHEEP]	29.26	9	1.02958	0.617251
W5PC80	Uncharacterized protein OS=Ovis aries GN=DHCR24 PE=4 SV=1 - [W5PC80_SHEEP]	2.53	1	0.948284	0.617067
W5NV88	Uncharacterized protein (Fragment) OS=Ovis aries GN=KPNA4 PE=4 SV=1 - [W5NV88_SHEEP]	2.56	1	1.03785	0.6166
W5NSJ7	Uncharacterized protein OS=Ovis aries GN=U2AF2 PE=4 SV=1 - [W5NSJ7_SHEEP]	10.53	4	0.981865	0.615319
W5Q4S6	Uncharacterized protein OS=Ovis aries PE=4 SV=1 - [W5Q4S6_SHEEP]	5.54	1	1.06192	0.614478
W5PI44	Uncharacterized protein OS=Ovis aries GN=PTBP1 PE=4 SV=1 - [W5PI44_SHEEP]	15.08	6	1.01439	0.613062
W5PIS0	Uncharacterized protein (Fragment) OS=Ovis aries GN=LOC101106395 PE=4 SV=1 - [W5PIS0_SHEEP]	34.17	12	0.975441	0.613035
W5NT24	Uncharacterized protein OS=Ovis aries GN=TNXB PE=4 SV=1 - [W5NT24_SHEEP]	4.63	8	0.93455	0.611944
W5PWL7	Uncharacterized protein OS=Ovis aries GN=NAPSA PE=3 SV=1 - [W5PWL7_SHEEP]	5.15	1	1.07971	0.611612
P62896	Cytochrome c OS=Ovis aries GN=CYCS PE=1 SV=2 - [CYC_SHEEP]	40.95	4	1.02482	0.611093
W5PH95	Uncharacterized protein (Fragment) OS=Ovis aries PE=4 SV=1 - [W5PH95_SHEEP]	11.64	2	0.95155	0.610639
W5NPI3	Uncharacterized protein OS=Ovis aries GN=AP1M1 PE=4 SV=1 - [W5NPI3_SHEEP]	4.02	1	0.970507	0.610506
W5PHG1	Uncharacterized protein (Fragment) OS=Ovis aries GN=CDA PE=4 SV=1 - [W5PHG1_SHEEP]	17.86	1	0.982465	0.610374
W5PIM8	Uncharacterized protein OS=Ovis aries GN=GALK1 PE=3 SV=1 - [W5PIM8_SHEEP]	17.41	6	1.03424	0.609554
W5NPZ0	Uncharacterized protein OS=Ovis aries GN=COQ9 PE=4 SV=1 - [W5NPZ0_SHEEP]	17.3	3	1.06983	0.609433
W5NZ21	Uncharacterized protein OS=Ovis aries PE=4 SV=1 - [W5NZ21_SHEEP]	14.83	5	1.01809	0.608843
W5P1B9	Uncharacterized protein (Fragment) OS=Ovis aries GN=SEC16A PE=4 SV=1 - [W5P1B9_SHEEP]	0.61	1	0.964942	0.607416
W5NZM0	Uncharacterized protein OS=Ovis aries GN=VDAC3 PE=4 SV=1 - [W5NZM0_SHEEP]	26.76	5	1.02228	0.606512
W5Q2H3	Uncharacterized protein (Fragment) OS=Ovis aries GN=ELAC2 PE=4 SV=1 - [W5Q2H3_SHEEP]	2.44	1	1.00868	0.606253
W5NRR3	Poly [ADP-ribose] polymerase OS=Ovis aries GN=PARP1 PE=4 SV=1 - [W5NRR3_SHEEP]	2.26	2	1.05568	0.606044
A6YRY8	40S ribosomal protein SA OS=Ovis aries GN=RPSA PE=2 SV=1 - [RSSA_SHEEP]	39.66	8	0.984186	0.605033
W5PK95	Uncharacterized protein OS=Ovis aries GN=HNRNPA2B1 PE=4 SV=1 - [W5PK95_SHEEP]	37.11	10	1.01597	0.604483
W5NVB2	Uncharacterized protein OS=Ovis aries PE=3 SV=1 - [W5NVB2_SHEEP]	38.1	1	1.09921	0.604183
W5PFY5	Uncharacterized protein (Fragment) OS=Ovis aries GN=ASAH1 PE=4 SV=1 - [W5PFY5_SHEEP]	15.19	4	1.10608	0.603354
W5NYK1	Uncharacterized protein OS=Ovis aries GN=PMVK PE=4 SV=1 - [W5NYK1_SHEEP]	21.88	3	1.05852	0.601854
W5PSB2	Uncharacterized protein (Fragment) OS=Ovis aries GN=TBL2 PE=4 SV=1 - [W5PSB2_SHEEP]	12.13	4	1.01961	0.600214
W5NVD7	Uncharacterized protein OS=Ovis aries GN=COPS4 PE=4 SV=1 - [W5NVD7_SHEEP]	13.76	4	1.05365	0.599831
W5PK48	Uncharacterized protein OS=Ovis aries PE=3 SV=1 - [W5PK48_SHEEP]	18.54	2	0.96159	0.599643
W5NX08	Uncharacterized protein OS=Ovis aries GN=FAM21C PE=4 SV=1 - [W5NX08_SHEEP]	2.48	2	0.95492	0.595903
W5P0R7	Uncharacterized protein OS=Ovis aries GN=DHODH PE=4 SV=1 - [W5P0R7_SHEEP]	7.14	2	1.03439	0.595739
W5QC35	Protein disulfide-isomerase OS=Ovis aries GN=PDIA4 PE=3 SV=1 - [W5QC35_SHEEP]	43.12	27	0.982206	0.595693
W5NTZ8	Uncharacterized protein (Fragment) OS=Ovis aries GN=RCN2 PE=4 SV=1 - [W5NTZ8_SHEEP]	10	2	1.05311	0.59568
S4TZR5	Guanine nucleotide-binding protein beta polypeptide 2-like 1 OS=Ovis aries GN=GNB2L1 PE=2 SV=1 - [S4TZR5_SHEEP]	23.34	8	1.0223	0.595668
W5P601	Uncharacterized protein OS=Ovis aries GN=STOM PE=4 SV=1 - [W5P601_SHEEP]	30.47	6	1.00993	0.595322
W5PYS5	Pyruvate dehydrogenase E1 component subunit alpha OS=Ovis aries GN=PDHA1 PE=4 SV=1 - [W5PYS5_SHEEP]	5.64	2	0.944208	0.595251
C8BKE5	ELAV-like protein OS=Ovis aries GN=ELAVL1 PE=2 SV=1 - [C8BKE5_SHEEP]	16.26	4	1.0116	0.595156
W5NRR4	Uncharacterized protein (Fragment) OS=Ovis aries GN=COQ6 PE=4 SV=1 - [W5NRR4_SHEEP]	4.02	2	1.04204	0.594684
W5PB88	Uncharacterized protein OS=Ovis aries GN=BCKDHB PE=4 SV=1 - [W5PB88_SHEEP]	15.3	2	0.959691	0.594439
W5QCD6	Isocitrate dehydrogenase [NADP] OS=Ovis aries GN=IDH1 PE=3 SV=1 - [W5QCD6_SHEEP]	60.14	2	1.12277	0.593858
W5PF18	Uncharacterized protein OS=Ovis aries GN=ATP5I PE=4 SV=1 - [W5PF18_SHEEP]	32.86	2	0.973476	0.593858
W5PK66	Uncharacterized protein OS=Ovis aries GN=PARK7 PE=4 SV=1 - [W5PK66_SHEEP]	69.84	11	1.01543	0.593395
W5Q2U7	Uncharacterized protein OS=Ovis aries GN=PLEC PE=4 SV=1 - [W5Q2U7_SHEEP]	9.51	30	1.01414	0.593071
Q28554	Glyceraldehyde-3-phosphate dehydrogenase (Fragment) OS=Ovis aries GN=GAPDH PE=2 SV=4 - [G3P_SHEEP]	58.07	14	0.978874	0.592854
W5PG75	Uncharacterized protein OS=Ovis aries GN=PC PE=4 SV=1 - [W5PG75_SHEEP]	22.11	22	1.02998	0.592345
W5PJ60	Uncharacterized protein (Fragment) OS=Ovis aries GN=AARS2 PE=3 SV=1 - [W5PJ60_SHEEP]	2.05	1	0.897373	0.591655
W5PTN4	Uncharacterized protein (Fragment) OS=Ovis aries GN=TMPO PE=4 SV=1 - [W5PTN4_SHEEP]	12.84	3	1.04401	0.591471
W5Q8Y5	Uncharacterized protein OS=Ovis aries GN=HDLBP PE=4 SV=1 - [W5Q8Y5_SHEEP]	11.86	13	1.01722	0.591366
W5NWL1	Uncharacterized protein OS=Ovis aries GN=SKIV2L PE=4 SV=1 - [W5NWL1_SHEEP]	2.34	2	0.923253	0.590688
B0FZM7	Transaldolase 1 (Fragment) OS=Ovis aries PE=2 SV=1 - [B0FZM7_SHEEP]	20.71	2	0.984231	0.590634
W5NUK4	Uncharacterized protein OS=Ovis aries GN=NEK9 PE=3 SV=1 - [W5NUK4_SHEEP]	26.48	3	0.978343	0.590614
W5PBL5	Uncharacterized protein OS=Ovis aries GN=SLC44A1 PE=4 SV=1 - [W5PBL5_SHEEP]	2.28	1	1.0293	0.589429
W5Q6F1	Uncharacterized protein (Fragment) OS=Ovis aries GN=FAM47E-STBD1 PE=4 SV=1 - [W5Q6F1_SHEEP]	25.55	5	0.952336	0.588971
W5NU03	Uncharacterized protein OS=Ovis aries GN=NADSYN1 PE=4 SV=1 - [W5NU03_SHEEP]	5.95	3	0.926234	0.588742
W5Q718	Uncharacterized protein (Fragment) OS=Ovis aries GN=SLC25A1 PE=3 SV=1 - [W5Q718_SHEEP]	18.62	3	1.04159	0.588698
W5PEL7	Uncharacterized protein OS=Ovis aries GN=HSPG2 PE=4 SV=1 - [W5PEL7_SHEEP]	6.01	17	0.961209	0.587805
C3V6M6	Calpastatin isoform III OS=Ovis aries GN=CAST PE=2 SV=1 - [C3V6M6_SHEEP]	12.95	5	1.01569	0.587424
W5Q7T9	Uncharacterized protein OS=Ovis aries GN=PCK1 PE=3 SV=1 - [W5Q7T9_SHEEP]	34.52	17	1.01825	0.587249
W5P8G0	Delta-aminolevulinic acid dehydratase (Fragment) OS=Ovis aries GN=ALAD PE=3 SV=1 - [W5P8G0_SHEEP]	55.59	15	1.02101	0.586747
W5QHQ7	Uncharacterized protein (Fragment) OS=Ovis aries GN=NCL PE=4 SV=1 - [W5QHQ7_SHEEP]	10.49	7	1.02244	0.586604
W5Q613	Uncharacterized protein OS=Ovis aries GN=IQGAP2 PE=4 SV=1 - [W5Q613_SHEEP]	36.38	47	1.01704	0.584602
Q30B83	Ribosomal protein L35a (Fragment) OS=Ovis aries PE=2 SV=1 - [Q30B83_SHEEP]	46	3	0.983751	0.583626
W5PF02	Uncharacterized protein OS=Ovis aries GN=SRPRB PE=4 SV=1 - [W5PF02_SHEEP]	18.91	3	0.971955	0.583068
W5QF34	Lipase maturation factor (Fragment) OS=Ovis aries GN=LMF2 PE=3 SV=1 - [W5QF34_SHEEP]	2.46	1	1.03178	0.582764
W5QFN9	Uncharacterized protein OS=Ovis aries GN=UGP2 PE=4 SV=1 - [W5QFN9_SHEEP]	37.99	15	1.01356	0.582494
C5ISA2	Tubulin alpha 4a OS=Ovis aries GN=TUBA4A PE=2 SV=1 - [C5ISA2_SHEEP]	43.53	4	0.991801	0.582094
W5P6X4	Eukaryotic translation initiation factor 3 subunit K OS=Ovis aries GN=EIF3K PE=3 SV=1 - [W5P6X4_SHEEP]	5.05	1	1.07725	0.581803
W5PIU4	Uncharacterized protein OS=Ovis aries GN=EPHX2 PE=4 SV=1 - [W5PIU4_SHEEP]	55.86	26	1.02247	0.580226
W5QHA3	Uncharacterized protein OS=Ovis aries GN=PDZK1 PE=4 SV=1 - [W5QHA3_SHEEP]	15.3	7	0.974519	0.579808
W5NPT4	Sulfotransferase (Fragment) OS=Ovis aries GN=SULT1C4 PE=3 SV=1 - [W5NPT4_SHEEP]	33.77	10	1.03905	0.578723
W5QEL8	Uncharacterized protein OS=Ovis aries GN=NDRG2 PE=4 SV=1 - [W5QEL8_SHEEP]	31.37	7	0.957932	0.577271
W5PBW8	Uncharacterized protein (Fragment) OS=Ovis aries GN=COPZ2 PE=4 SV=1 - [W5PBW8_SHEEP]	10.44	1	1.00435	0.577155
W5NYA7	Uncharacterized protein OS=Ovis aries GN=PEBP1 PE=4 SV=1 - [W5NYA7_SHEEP]	66.31	11	1.05794	0.576852
W5PHA1	UDP-glucuronosyltransferase OS=Ovis aries PE=3 SV=1 - [W5PHA1_SHEEP]	18.37	6	0.881657	0.576229
W5PJJ3	Uncharacterized protein (Fragment) OS=Ovis aries GN=LARP1 PE=4 SV=1 - [W5PJJ3_SHEEP]	2.33	1	1.05169	0.575797
W5Q5V0	Uncharacterized protein OS=Ovis aries GN=GBE1 PE=4 SV=1 - [W5Q5V0_SHEEP]	10.5	6	1.01844	0.575711
W5QEJ5	Uncharacterized protein OS=Ovis aries GN=LOC101123186 PE=3 SV=1 - [W5QEJ5_SHEEP]	18.62	3	0.965454	0.575657
W5NUT0	Uncharacterized protein (Fragment) OS=Ovis aries GN=PTRF PE=4 SV=1 - [W5NUT0_SHEEP]	2.73	1	0.96719	0.575544
W5PNV2	Serine/threonine-protein phosphatase OS=Ovis aries GN=PPP1CA PE=3 SV=1 - [W5PNV2_SHEEP]	10.3	3	1.00803	0.575271
W5PB02	Cation-transporting ATPase (Fragment) OS=Ovis aries GN=ATP13A1 PE=3 SV=1 - [W5PB02_SHEEP]	2.44	2	1.02522	0.5751
W5P8U8	Uncharacterized protein (Fragment) OS=Ovis aries GN=DSG2 PE=4 SV=1 - [W5P8U8_SHEEP]	0.98	1	0.935207	0.574419
W5Q5Q6	Uncharacterized protein OS=Ovis aries GN=COL14A1 PE=4 SV=1 - [W5Q5Q6_SHEEP]	2.24	2	0.931967	0.574238
W5Q4D7	Uncharacterized protein OS=Ovis aries GN=LOC101119456 PE=3 SV=1 - [W5Q4D7_SHEEP]	9.72	2	1.04499	0.573694
W5NZQ2	Uncharacterized protein OS=Ovis aries GN=LAP3 PE=3 SV=1 - [W5NZQ2_SHEEP]	49.23	20	1.01367	0.57279
W5P4Q1	Uncharacterized protein OS=Ovis aries GN=TNPO1 PE=4 SV=1 - [W5P4Q1_SHEEP]	2.82	2	0.969888	0.572494
W5Q9D5	Uncharacterized protein OS=Ovis aries GN=VTN PE=4 SV=1 - [W5Q9D5_SHEEP]	13.26	4	1.05252	0.571488
W5PB39	Dihydrolipoyl dehydrogenase OS=Ovis aries GN=DLD PE=4 SV=1 - [W5PB39_SHEEP]	15.72	7	1.02383	0.5705
B9VH02	Uncharacterized protein OS=Ovis aries GN=EIF1AX PE=2 SV=1 - [B9VH02_SHEEP]	18.75	3	0.985634	0.569886
W5PXE5	Uncharacterized protein (Fragment) OS=Ovis aries GN=ATAD1 PE=3 SV=1 - [W5PXE5_SHEEP]	6.95	2	0.989737	0.569625
W5PQ45	Uncharacterized protein OS=Ovis aries GN=HINT2 PE=4 SV=1 - [W5PQ45_SHEEP]	31.9	3	1.07486	0.568598
W5P2S1	Uncharacterized protein OS=Ovis aries GN=IFI35 PE=4 SV=1 - [W5P2S1_SHEEP]	5.52	1	0.926953	0.567207
W5PX83	Uncharacterized protein OS=Ovis aries GN=CYP8B1 PE=3 SV=1 - [W5PX83_SHEEP]	12.83	5	1.01662	0.567177
W5Q3F9	Uncharacterized protein OS=Ovis aries GN=AOX1 PE=4 SV=1 - [W5Q3F9_SHEEP]	35.1	39	1.02207	0.566944
W5NQH6	Protein S100 OS=Ovis aries GN=S100A9 PE=3 SV=1 - [W5NQH6_SHEEP]	20.3	3	0.898481	0.565126
E5LCW5	Porphobilinogen deaminase (Fragment) OS=Ovis aries PE=2 SV=1 - [E5LCW5_SHEEP]	5.43	2	0.953696	0.564995
D8X187	Serpin peptidase inhibitor clade B ovalbumin member 1 OS=Ovis aries GN=SERPINB1 PE=2 SV=1 - [D8X187_SHEEP]	18.3	5	1.03145	0.564454
W5PQJ5	Uncharacterized protein OS=Ovis aries GN=AMACR PE=4 SV=1 - [W5PQJ5_SHEEP]	24.16	9	1.03762	0.563843
W5Q5G6	Uncharacterized protein OS=Ovis aries GN=UQCRC1 PE=3 SV=1 - [W5Q5G6_SHEEP]	24.84	8	0.987826	0.563631
W5PU89	Uncharacterized protein OS=Ovis aries GN=ALDH16A1 PE=4 SV=1 - [W5PU89_SHEEP]	4.34	2	1.0746	0.563627
W5PDU9	Uncharacterized protein OS=Ovis aries PE=4 SV=1 - [W5PDU9_SHEEP]	18.31	1	0.898093	0.563561
W5P9K6	Uncharacterized protein (Fragment) OS=Ovis aries GN=PSMC3 PE=3 SV=1 - [W5P9K6_SHEEP]	25.22	9	1.01557	0.563041
W5P1A5	Glucosylceramidase OS=Ovis aries GN=GBA PE=3 SV=1 - [W5P1A5_SHEEP]	2.43	1	1.04317	0.56273
O46544	Complement component C3 (Fragment) OS=Ovis aries GN=C3 PE=2 SV=1 - [O46544_SHEEP]	11.46	1	0.943098	0.562534
W5PK05	Uncharacterized protein OS=Ovis aries GN=AKR1D1 PE=4 SV=1 - [W5PK05_SHEEP]	50.31	14	1.04995	0.562028
W5NWK5	Uncharacterized protein OS=Ovis aries GN=S100A13 PE=4 SV=1 - [W5NWK5_SHEEP]	33.67	3	0.979275	0.562012
W5QHU9	Peptidyl-prolyl cis-trans isomerase OS=Ovis aries GN=PPIB PE=3 SV=1 - [W5QHU9_SHEEP]	38.89	10	0.981344	0.561398
W5NYK9	Uncharacterized protein OS=Ovis aries GN=CALU PE=4 SV=1 - [W5NYK9_SHEEP]	19.37	5	1.02067	0.561136
W5PH19	Uncharacterized protein OS=Ovis aries GN=ATL2 PE=4 SV=1 - [W5PH19_SHEEP]	10.82	4	1.02817	0.560991
W5NRE6	Uncharacterized protein (Fragment) OS=Ovis aries PE=4 SV=1 - [W5NRE6_SHEEP]	8.62	1	1.05517	0.560736
W5PD15	Elongation factor 1-alpha OS=Ovis aries GN=LOC101120236 PE=3 SV=1 - [W5PD15_SHEEP]	43.29	6	1.03574	0.559476
W5QI76	Uncharacterized protein OS=Ovis aries GN=CGNL1 PE=4 SV=1 - [W5QI76_SHEEP]	3.1	3	0.956547	0.559347
W5NPF6	Uncharacterized protein OS=Ovis aries GN=ANP32A PE=4 SV=1 - [W5NPF6_SHEEP]	14.57	4	1.03588	0.559341
W5PSA8	Uncharacterized protein OS=Ovis aries GN=PTP4A1 PE=4 SV=1 - [W5PSA8_SHEEP]	8.67	1	1.02746	0.559219
W5PS45	Alpha-mannosidase (Fragment) OS=Ovis aries GN=MAN2B1 PE=3 SV=1 - [W5PS45_SHEEP]	7.38	6	1.0634	0.558628
W5NVR9	Uncharacterized protein OS=Ovis aries GN=C11orf54 PE=4 SV=1 - [W5NVR9_SHEEP]	31.11	9	1.0432	0.557723
W5PHT7	Peptidyl-prolyl cis-trans isomerase (Fragment) OS=Ovis aries GN=FKBP3 PE=4 SV=1 - [W5PHT7_SHEEP]	4.89	1	0.945377	0.557515
W5PHX1	Adenosylhomocysteinase OS=Ovis aries GN=AHCY PE=3 SV=1 - [W5PHX1_SHEEP]	39.35	15	1.0512	0.557363
W5QCP6	Uncharacterized protein (Fragment) OS=Ovis aries GN=PSMC2 PE=3 SV=1 - [W5QCP6_SHEEP]	24.42	10	1.02061	0.556394
W5P5R4	Uncharacterized protein (Fragment) OS=Ovis aries PE=4 SV=1 - [W5P5R4_SHEEP]	13.32	3	1.08894	0.556366
W5Q2Q5	Uncharacterized protein OS=Ovis aries GN=FTCDNL1 PE=4 SV=1 - [W5Q2Q5_SHEEP]	14.94	4	1.02326	0.556358
W5NUH5	Uncharacterized protein OS=Ovis aries GN=ADH6 PE=3 SV=1 - [W5NUH5_SHEEP]	51.25	10	1.06553	0.556304
W5PL89	Uncharacterized protein OS=Ovis aries GN=GSR PE=4 SV=1 - [W5PL89_SHEEP]	5.48	2	0.94391	0.555811
P68057	Hemoglobin subunit beta-C OS=Ovis aries musimon GN=HBBC PE=1 SV=1 - [HBBC_OVIMU]	88.65	5	1.38656	0.555729
G3FIP6	Glutathione peroxidase (Fragment) OS=Ovis aries PE=2 SV=1 - [G3FIP6_SHEEP]	47.95	3	1.0382	0.55441
P02075	Hemoglobin subunit beta OS=Ovis aries GN=HBB PE=1 SV=2 - [HBB_SHEEP]	86.9	3	1.13509	0.552481
W5NWK0	Uncharacterized protein OS=Ovis aries GN=ABCB8 PE=3 SV=1 - [W5NWK0_SHEEP]	3.98	2	1.07268	0.550836
W5PWF2	Uncharacterized protein OS=Ovis aries GN=ATP6V1H PE=4 SV=1 - [W5PWF2_SHEEP]	2.69	1	1.02092	0.550193
W5PZ65	Uncharacterized protein (Fragment) OS=Ovis aries GN=PSMA7 PE=4 SV=1 - [W5PZ65_SHEEP]	40.74	6	1.01521	0.549045
W5P4D9	Transcription factor BTF3 OS=Ovis aries GN=BTF3 PE=3 SV=1 - [W5P4D9_SHEEP]	22.06	2	0.943768	0.547249
W5PGX0	Dolichyl-diphosphooligosaccharide--protein glycosyltransferase 48 kDa subunit (Fragment) OS=Ovis aries GN=DDOST PE=3 SV=1 - [W5PGX0_SHEEP]	8.89	4	0.970767	0.546559
W5PW04	Uncharacterized protein (Fragment) OS=Ovis aries GN=ACAD8 PE=4 SV=1 - [W5PW04_SHEEP]	25.12	8	1.01645	0.545743
W5PGT5	Uncharacterized protein (Fragment) OS=Ovis aries GN=MYH11 PE=4 SV=1 - [W5PGT5_SHEEP]	29.96	39	0.954124	0.544687
W5NWP4	Uncharacterized protein OS=Ovis aries GN=DDX3X PE=3 SV=1 - [W5NWP4_SHEEP]	18.61	9	0.971824	0.544014
W5PDI1	Uncharacterized protein OS=Ovis aries GN=SEC14L6 PE=4 SV=1 - [W5PDI1_SHEEP]	13.93	2	0.893317	0.542934
W5PQF8	Uncharacterized protein OS=Ovis aries GN=EPRS PE=3 SV=1 - [W5PQF8_SHEEP]	9.66	12	0.976424	0.541823
W5PL84	Uncharacterized protein (Fragment) OS=Ovis aries GN=EHD1 PE=4 SV=1 - [W5PL84_SHEEP]	7.98	1	1.06319	0.539984
W5NXB5	Microtubule-associated protein OS=Ovis aries GN=MAP4 PE=4 SV=1 - [W5NXB5_SHEEP]	18.53	13	0.949132	0.539759
W5Q302	Uncharacterized protein OS=Ovis aries GN=GANAB PE=3 SV=1 - [W5Q302_SHEEP]	15.3	10	1.0128	0.539144
W5P2B2	Uncharacterized protein (Fragment) OS=Ovis aries GN=NUCKS1 PE=4 SV=1 - [W5P2B2_SHEEP]	7.82	1	0.895181	0.538728
W5PLB7	Peptidoglycan-recognition protein OS=Ovis aries GN=PGLYRP1 PE=3 SV=1 - [W5PLB7_SHEEP]	4.88	1	1.08929	0.538701
W5Q928	Uncharacterized protein (Fragment) OS=Ovis aries GN=PCYT2 PE=4 SV=1 - [W5Q928_SHEEP]	8.21	2	0.92758	0.538086
W5NX77	Uncharacterized protein OS=Ovis aries GN=FAM134C PE=4 SV=1 - [W5NX77_SHEEP]	3.22	1	0.973753	0.537385
W5PL73	Uncharacterized protein OS=Ovis aries GN=CCDC22 PE=4 SV=1 - [W5PL73_SHEEP]	3.19	1	0.908947	0.53687
W5QEK8	Uncharacterized protein OS=Ovis aries GN=EHD3 PE=4 SV=1 - [W5QEK8_SHEEP]	29.94	10	1.03874	0.536865
W5PCY1	Uncharacterized protein (Fragment) OS=Ovis aries GN=HIP1R PE=4 SV=1 - [W5PCY1_SHEEP]	2.42	2	0.953813	0.536766
W5P9X5	Uncharacterized protein OS=Ovis aries GN=PALM3 PE=4 SV=1 - [W5P9X5_SHEEP]	6.98	3	0.951098	0.535765
W5P779	Uncharacterized protein (Fragment) OS=Ovis aries GN=HNRNPL PE=4 SV=1 - [W5P779_SHEEP]	11.54	4	1.01879	0.534903
W5P0I6	Uncharacterized protein OS=Ovis aries GN=RPS28 PE=3 SV=1 - [W5P0I6_SHEEP]	46.38	3	1.00817	0.534306
W5Q4B6	Uncharacterized protein OS=Ovis aries GN=PGLS PE=4 SV=1 - [W5Q4B6_SHEEP]	10.85	2	0.94919	0.534143
W5PJR8	Uncharacterized protein (Fragment) OS=Ovis aries GN=UBE2L6 PE=3 SV=1 - [W5PJR8_SHEEP]	10.46	1	0.972024	0.533314
W5PP95	Uncharacterized protein OS=Ovis aries GN=GLYAT PE=4 SV=1 - [W5PP95_SHEEP]	57.43	13	1.06096	0.53254
W5PMS5	Uncharacterized protein OS=Ovis aries GN=ALG2 PE=4 SV=1 - [W5PMS5_SHEEP]	5.56	2	0.950786	0.531514
W5NT34	Uncharacterized protein OS=Ovis aries GN=BANF1 PE=4 SV=1 - [W5NT34_SHEEP]	26.97	1	1.04694	0.53
W5PH03	Uncharacterized protein OS=Ovis aries GN=FGL1 PE=4 SV=1 - [W5PH03_SHEEP]	10.16	3	1.04506	0.529689
W5PJ49	Uncharacterized protein (Fragment) OS=Ovis aries GN=LOC101106610 PE=4 SV=1 - [W5PJ49_SHEEP]	54.29	7	1.01777	0.529533
W5PSM0	Uncharacterized protein OS=Ovis aries GN=OSTF1 PE=4 SV=1 - [W5PSM0_SHEEP]	17.29	2	0.959152	0.528815
W5PG64	Uncharacterized protein OS=Ovis aries GN=BSG PE=4 SV=1 - [W5PG64_SHEEP]	9.29	2	1.06498	0.528214
W5QF73	Uncharacterized protein (Fragment) OS=Ovis aries GN=NDUFB4 PE=4 SV=1 - [W5QF73_SHEEP]	15.38	1	1.07095	0.527555
P14639	Serum albumin OS=Ovis aries GN=ALB PE=1 SV=1 - [ALBU_SHEEP]	66.39	3	0.95703	0.526797
W5P6M0	Uncharacterized protein OS=Ovis aries GN=PCTP PE=4 SV=1 - [W5P6M0_SHEEP]	5.49	1	0.969888	0.52584
W5QDY5	Uncharacterized protein OS=Ovis aries GN=ATP6V1A PE=3 SV=1 - [W5QDY5_SHEEP]	6.63	3	1.03775	0.525147
W5PC90	Uncharacterized protein OS=Ovis aries PE=3 SV=1 - [W5PC90_SHEEP]	34.98	6	1.01474	0.524708
W5P8Q0	AP complex subunit beta OS=Ovis aries GN=AP2B1 PE=3 SV=1 - [W5P8Q0_SHEEP]	15.98	7	1.00647	0.524697
W5P671	Uncharacterized protein (Fragment) OS=Ovis aries GN=DDAH2 PE=4 SV=1 - [W5P671_SHEEP]	8.39	1	1.02761	0.524481
Q8WNY3	Smad3 (Fragment) OS=Ovis aries PE=2 SV=1 - [Q8WNY3_SHEEP]	16.88	1	0.958499	0.524242
W5P5W9	Triosephosphate isomerase (Fragment) OS=Ovis aries GN=TPI1 PE=3 SV=1 - [W5P5W9_SHEEP]	74.3	13	1.04834	0.523836
W5P8A3	Uncharacterized protein (Fragment) OS=Ovis aries GN=IBA57 PE=4 SV=1 - [W5P8A3_SHEEP]	3.61	1	0.922821	0.523646
W5PX72	Uncharacterized protein OS=Ovis aries GN=CROT PE=3 SV=1 - [W5PX72_SHEEP]	29.74	15	1.04425	0.522922
W5Q5U7	Uncharacterized protein OS=Ovis aries GN=ATP5L PE=4 SV=1 - [W5Q5U7_SHEEP]	48.54	4	1.05804	0.52282
W5PMJ7	Uncharacterized protein (Fragment) OS=Ovis aries GN=NADK2 PE=4 SV=1 - [W5PMJ7_SHEEP]	36.62	12	0.979776	0.521823
W5QG24	Uncharacterized protein (Fragment) OS=Ovis aries GN=PPT1 PE=4 SV=1 - [W5QG24_SHEEP]	4.89	1	1.23762	0.52162
W5NRY1	Uncharacterized protein OS=Ovis aries GN=NDUFV2 PE=4 SV=1 - [W5NRY1_SHEEP]	8.54	2	1.05224	0.516691
W5PAX6	Uncharacterized protein OS=Ovis aries GN=COPB2 PE=4 SV=1 - [W5PAX6_SHEEP]	4.75	4	1.03885	0.51657
W5PR73	Coronin (Fragment) OS=Ovis aries GN=CORO1B PE=3 SV=1 - [W5PR73_SHEEP]	1.61	1	0.946916	0.516463
W5NXP6	Uncharacterized protein OS=Ovis aries GN=LOC101111946 PE=4 SV=1 - [W5NXP6_SHEEP]	21.31	3	1.03627	0.516297
W5PB94	Uncharacterized protein (Fragment) OS=Ovis aries GN=RAD23B PE=4 SV=1 - [W5PB94_SHEEP]	26.17	7	0.981999	0.515787
W5PFJ0	Uncharacterized protein OS=Ovis aries GN=VCL PE=4 SV=1 - [W5PFJ0_SHEEP]	19.77	14	0.964402	0.515775
W5PNT5	Uncharacterized protein OS=Ovis aries GN=PSMD6 PE=4 SV=1 - [W5PNT5_SHEEP]	16.45	6	1.01878	0.515596
W5PH41	Uncharacterized protein OS=Ovis aries GN=SMTN PE=4 SV=1 - [W5PH41_SHEEP]	1.92	1	0.876957	0.515529
P82197	Pyridoxal kinase OS=Ovis aries GN=PDXK PE=1 SV=1 - [PDXK_SHEEP]	21.47	5	1.01655	0.514779
W5PLJ1	Uncharacterized protein OS=Ovis aries GN=DARS PE=3 SV=1 - [W5PLJ1_SHEEP]	16.77	8	1.02297	0.51468
W5Q681	Uncharacterized protein (Fragment) OS=Ovis aries GN=NONO PE=4 SV=1 - [W5Q681_SHEEP]	17.62	5	1.04942	0.514323
W5Q141	Uncharacterized protein OS=Ovis aries GN=HPGD PE=3 SV=1 - [W5Q141_SHEEP]	11.94	3	1.03245	0.513512
W5NY24	Uncharacterized protein OS=Ovis aries GN=CTNNB1 PE=4 SV=1 - [W5NY24_SHEEP]	13.17	5	0.981731	0.513173
W5PKA5	Uncharacterized protein OS=Ovis aries GN=TTC36 PE=4 SV=1 - [W5PKA5_SHEEP]	23.91	4	0.966301	0.512662
W5Q2P8	Uncharacterized protein OS=Ovis aries GN=LMO7 PE=4 SV=1 - [W5Q2P8_SHEEP]	1.86	2	1.02773	0.511775
W5Q6C4	Uncharacterized protein OS=Ovis aries GN=GCLM PE=4 SV=1 - [W5Q6C4_SHEEP]	22.79	4	0.980081	0.511573
W5PVQ8	Uncharacterized protein OS=Ovis aries GN=CDC42EP4 PE=4 SV=1 - [W5PVQ8_SHEEP]	4.89	1	0.897233	0.511319
W5QD75	Uncharacterized protein (Fragment) OS=Ovis aries GN=GNAI3 PE=4 SV=1 - [W5QD75_SHEEP]	12.93	2	0.949512	0.511297
W5P101	Uncharacterized protein OS=Ovis aries GN=A1BG PE=4 SV=1 - [W5P101_SHEEP]	7.35	3	1.05826	0.511194
W5NXI9	Uncharacterized protein (Fragment) OS=Ovis aries GN=TRADD PE=4 SV=1 - [W5NXI9_SHEEP]	4.76	1	1.05272	0.511181
B2LU20	Sideroflexin-1 OS=Ovis aries GN=SFXN1 PE=2 SV=1 - [SFXN1_SHEEP]	30.43	7	1.0286	0.511172
W5P6Q5	Uncharacterized protein (Fragment) OS=Ovis aries GN=PFN1 PE=4 SV=1 - [W5P6Q5_SHEEP]	32.65	3	1.043	0.510978
W5PTG9	Uncharacterized protein OS=Ovis aries GN=GC PE=4 SV=1 - [W5PTG9_SHEEP]	32	14	1.04069	0.510055
W5Q7Z7	Uncharacterized protein (Fragment) OS=Ovis aries GN=DSP PE=4 SV=1 - [W5Q7Z7_SHEEP]	3.24	7	1.02062	0.510033
B2LSM5	Lipase OS=Ovis aries PE=2 SV=1 - [B2LSM5_SHEEP]	21.05	7	1.19811	0.509322
Q9MZS8	Cathepsin D (Fragment) OS=Ovis aries GN=CTSD PE=1 SV=1 - [CATD_SHEEP]	28.49	7	1.10562	0.509314
P54230	Cathelicidin-1 OS=Ovis aries GN=CATHL1A PE=2 SV=1 - [CTHL1_SHEEP]	21.94	2	0.921898	0.508346
W5QGQ8	Uncharacterized protein OS=Ovis aries GN=SUCLG1 PE=3 SV=1 - [W5QGQ8_SHEEP]	32.86	8	0.973649	0.508298
W5PRB0	Uncharacterized protein OS=Ovis aries GN=UFL1 PE=4 SV=1 - [W5PRB0_SHEEP]	2.77	2	0.978421	0.507976
W5QHK5	DCN1-like protein (Fragment) OS=Ovis aries GN=DCUN1D1 PE=4 SV=1 - [W5QHK5_SHEEP]	6.59	1	1.05828	0.507851
W5PK33	Uncharacterized protein (Fragment) OS=Ovis aries GN=EFHD2 PE=4 SV=1 - [W5PK33_SHEEP]	20.83	4	1.02861	0.5074
W5PCR3	Uncharacterized protein OS=Ovis aries PE=4 SV=1 - [W5PCR3_SHEEP]	9.89	8	1.02797	0.507345
W5QHD8	Uncharacterized protein OS=Ovis aries GN=PSMD2 PE=4 SV=1 - [W5QHD8_SHEEP]	9.7	8	1.03465	0.506351
W5PYQ5	Uncharacterized protein (Fragment) OS=Ovis aries GN=APPL1 PE=4 SV=1 - [W5PYQ5_SHEEP]	2.16	1	1.14412	0.506136
W5PJ50	Uncharacterized protein (Fragment) OS=Ovis aries GN=ITCH PE=4 SV=1 - [W5PJ50_SHEEP]	1.66	1	1.04369	0.505969
W5PSF4	Uncharacterized protein OS=Ovis aries GN=AIP PE=4 SV=1 - [W5PSF4_SHEEP]	4.24	1	0.943528	0.505324
W5NTE8	Uncharacterized protein OS=Ovis aries GN=NAPG PE=4 SV=1 - [W5NTE8_SHEEP]	7.4	2	1.02598	0.505061
W5P4I2	Uncharacterized protein (Fragment) OS=Ovis aries PE=4 SV=1 - [W5P4I2_SHEEP]	7.89	1	1.19902	0.5046
W5QCS8	Uncharacterized protein OS=Ovis aries GN=KHK PE=4 SV=1 - [W5QCS8_SHEEP]	18.66	5	0.947465	0.504545
W5Q3X1	Uncharacterized protein (Fragment) OS=Ovis aries GN=HN1L PE=4 SV=1 - [W5Q3X1_SHEEP]	9.84	1	0.955233	0.5037
W5PQK3	Uncharacterized protein (Fragment) OS=Ovis aries GN=PFKL PE=3 SV=1 - [W5PQK3_SHEEP]	14.1	6	0.968096	0.503038
W5PUT8	Actin-related protein 2/3 complex subunit 5 OS=Ovis aries GN=ARPC5L PE=3 SV=1 - [W5PUT8_SHEEP]	11.88	2	0.976166	0.502425
W5Q9W3	Uncharacterized protein OS=Ovis aries GN=ABCB7 PE=3 SV=1 - [W5Q9W3_SHEEP]	1.33	1	0.941209	0.502384
W5PEB4	Uncharacterized protein OS=Ovis aries GN=SLC25A21 PE=3 SV=1 - [W5PEB4_SHEEP]	11.15	3	1.03276	0.502286
W5QJ32	Uncharacterized protein OS=Ovis aries GN=MTHFD1 PE=3 SV=1 - [W5QJ32_SHEEP]	45.45	34	0.942517	0.501736
W5Q9H1	Uncharacterized protein (Fragment) OS=Ovis aries GN=ZYX PE=4 SV=1 - [W5Q9H1_SHEEP]	4.09	1	0.872815	0.501458
W5PCU1	Uncharacterized protein OS=Ovis aries GN=ASS1 PE=3 SV=1 - [W5PCU1_SHEEP]	45.37	20	1.08215	0.499723
W5P3E8	Uncharacterized protein (Fragment) OS=Ovis aries GN=GDI1 PE=4 SV=1 - [W5P3E8_SHEEP]	25.23	5	1.00862	0.499427
W5QAL6	Uncharacterized protein OS=Ovis aries GN=FMNL3 PE=4 SV=1 - [W5QAL6_SHEEP]	1.36	1	1.01976	0.499355
W5Q9N7	Uncharacterized protein OS=Ovis aries GN=TBCEL PE=4 SV=1 - [W5Q9N7_SHEEP]	3.54	1	1.17658	0.499085
W5QHZ7	40S ribosomal protein S27 (Fragment) OS=Ovis aries GN=RPS27L PE=3 SV=1 - [W5QHZ7_SHEEP]	10.68	1	1.06749	0.499015
W5NUX2	Uncharacterized protein OS=Ovis aries PE=4 SV=1 - [W5NUX2_SHEEP]	5.52	1	1.09088	0.497919
W5QIQ6	Uncharacterized protein OS=Ovis aries GN=SQRDL PE=4 SV=1 - [W5QIQ6_SHEEP]	33.78	15	1.0343	0.496725
W5NS07	Uncharacterized protein OS=Ovis aries GN=HM13 PE=4 SV=1 - [W5NS07_SHEEP]	5.56	2	0.963692	0.49619
W5NXL3	Uncharacterized protein OS=Ovis aries GN=LOC101105809 PE=4 SV=1 - [W5NXL3_SHEEP]	3.55	1	1.14775	0.495316
W5P8S8	Uncharacterized protein OS=Ovis aries GN=ALDH1L1 PE=3 SV=1 - [W5P8S8_SHEEP]	52.36	19	1.01146	0.494949
W5PP38	Mitochondrial Rho GTPase OS=Ovis aries GN=RHOT1 PE=3 SV=1 - [W5PP38_SHEEP]	1.31	1	1.03905	0.494748
B2MVX5	SLC25A20 OS=Ovis aries PE=2 SV=1 - [B2MVX5_SHEEP]	24.58	5	0.946076	0.494433
W5PJ45	Structural maintenance of chromosomes protein OS=Ovis aries GN=SMC3 PE=3 SV=1 - [W5PJ45_SHEEP]	0.82	1	0.930758	0.493572
W5PDR7	Uncharacterized protein OS=Ovis aries GN=C8A PE=4 SV=1 - [W5PDR7_SHEEP]	3.69	1	0.914119	0.493433
W5PXA6	Uncharacterized protein OS=Ovis aries GN=FAHD2A PE=4 SV=1 - [W5PXA6_SHEEP]	49.84	13	0.96476	0.493008
W5QBS0	Uncharacterized protein OS=Ovis aries GN=ACAD10 PE=3 SV=1 - [W5QBS0_SHEEP]	39.83	19	1.0449	0.492238
W5QEX4	Uncharacterized protein OS=Ovis aries GN=PLXNB2 PE=4 SV=1 - [W5QEX4_SHEEP]	3.59	5	1.01588	0.492125
W5PIS3	Uncharacterized protein OS=Ovis aries GN=LOC101107809 PE=4 SV=1 - [W5PIS3_SHEEP]	42.5	3	1.06648	0.49175
W5PM13	Uncharacterized protein (Fragment) OS=Ovis aries GN=UBXN4 PE=4 SV=1 - [W5PM13_SHEEP]	3.39	2	1.06998	0.491684
W5PPJ0	Uncharacterized protein (Fragment) OS=Ovis aries GN=STT3A PE=4 SV=1 - [W5PPJ0_SHEEP]	3.93	3	1.04236	0.49154
W5Q2V2	Uncharacterized protein OS=Ovis aries GN=PAH PE=4 SV=1 - [W5Q2V2_SHEEP]	35.7	13	0.962624	0.49107
W5PEP0	Uncharacterized protein OS=Ovis aries GN=PARVA PE=4 SV=1 - [W5PEP0_SHEEP]	12.61	3	1.022	0.490385
W5QCP9	Uncharacterized protein OS=Ovis aries GN=COL6A3 PE=4 SV=1 - [W5QCP9_SHEEP]	13.47	33	0.960841	0.490342
W5Q4T1	Uncharacterized protein OS=Ovis aries GN=LRRFIP2 PE=4 SV=1 - [W5Q4T1_SHEEP]	2.14	1	1.02829	0.489886
W5QCX5	Uncharacterized protein OS=Ovis aries PE=4 SV=1 - [W5QCX5_SHEEP]	10.98	1	1.04917	0.489403
W5PR81	Uncharacterized protein OS=Ovis aries GN=TARS PE=3 SV=1 - [W5PR81_SHEEP]	11.89	8	1.03375	0.489398
W5PPQ4	Uncharacterized protein OS=Ovis aries GN=GNE PE=4 SV=1 - [W5PPQ4_SHEEP]	17.55	10	0.992337	0.489038
W5PP98	Uncharacterized protein OS=Ovis aries GN=GLYAT PE=4 SV=1 - [W5PP98_SHEEP]	36.91	9	1.03767	0.488637
W5QJ56	Uncharacterized protein OS=Ovis aries GN=RDH11 PE=3 SV=1 - [W5QJ56_SHEEP]	7.85	2	0.905476	0.487574
W5NX18	Uncharacterized protein OS=Ovis aries GN=SLC22A18 PE=4 SV=1 - [W5NX18_SHEEP]	4.37	2	1.03917	0.487273
W5PL25	Uncharacterized protein OS=Ovis aries GN=TMX2 PE=4 SV=1 - [W5PL25_SHEEP]	3.38	1	1.05063	0.486733
W5P9J8	Uncharacterized protein OS=Ovis aries GN=BLVRB PE=4 SV=1 - [W5P9J8_SHEEP]	37.8	6	1.02515	0.485929
W5QDB4	Uncharacterized protein OS=Ovis aries GN=GSTM1 PE=3 SV=1 - [W5QDB4_SHEEP]	61.54	5	0.819532	0.485392
W5QAE8	Uncharacterized protein OS=Ovis aries GN=ALDH7A1 PE=3 SV=1 - [W5QAE8_SHEEP]	34.88	14	1.02614	0.485369
W5P4R1	Uncharacterized protein OS=Ovis aries GN=MSN PE=4 SV=1 - [W5P4R1_SHEEP]	25.26	8	0.969265	0.485118
W5Q9E1	Uncharacterized protein (Fragment) OS=Ovis aries GN=TOMM70A PE=4 SV=1 - [W5Q9E1_SHEEP]	16.03	10	1.03199	0.485018
Q8HY31	Uroporphyrinogen decarboxylase OS=Ovis aries GN=UROD PE=1 SV=1 - [DCUP_SHEEP]	10.63	3	1.01603	0.484509
W5P8G3	Uncharacterized protein (Fragment) OS=Ovis aries GN=KDSR PE=3 SV=1 - [W5P8G3_SHEEP]	3.43	1	1.0724	0.484417
W5PJ91	Uncharacterized protein OS=Ovis aries GN=ACBD4 PE=4 SV=1 - [W5PJ91_SHEEP]	4.32	1	0.898397	0.484237
W5PIN6	L-lactate dehydrogenase OS=Ovis aries GN=LDHA PE=3 SV=1 - [W5PIN6_SHEEP]	9.34	1	1.02759	0.48334
W5PP09	Uncharacterized protein OS=Ovis aries GN=LPGAT1 PE=4 SV=1 - [W5PP09_SHEEP]	19.73	6	0.980324	0.483268
F1CGV1	Cytochrome P450 2D6 OS=Ovis aries GN=CYP2D6 PE=2 SV=1 - [F1CGV1_SHEEP]	37.6	9	0.929015	0.483006
W5NVG8	Uncharacterized protein OS=Ovis aries GN=LOC101119346 PE=4 SV=1 - [W5NVG8_SHEEP]	3.79	1	0.906095	0.482367
W5NYH8	Uncharacterized protein (Fragment) OS=Ovis aries GN=PRPF31 PE=4 SV=1 - [W5NYH8_SHEEP]	3.16	1	0.909928	0.48145
W5PKP6	Uncharacterized protein (Fragment) OS=Ovis aries GN=ALG5 PE=4 SV=1 - [W5PKP6_SHEEP]	4.89	1	1.09117	0.480221
W5PF90	Uncharacterized protein OS=Ovis aries GN=FGGY PE=4 SV=1 - [W5PF90_SHEEP]	13.64	7	0.931002	0.480193
W5Q888	Uncharacterized protein (Fragment) OS=Ovis aries GN=ASPSCR1 PE=4 SV=1 - [W5Q888_SHEEP]	3.26	1	1.05998	0.479692
W5PPH9	Uncharacterized protein OS=Ovis aries GN=TMCO1 PE=4 SV=1 - [W5PPH9_SHEEP]	20.21	3	1.04783	0.479562
C6ZP47	I alpha globin OS=Ovis aries musimon GN=HBAI PE=3 SV=1 - [C6ZP47_OVIMU]	67.61	9	0.941976	0.479408
W5Q6R0	Uncharacterized protein OS=Ovis aries GN=UBFD1 PE=4 SV=1 - [W5Q6R0_SHEEP]	12.08	3	0.984159	0.47855
W5QIU5	Uncharacterized protein OS=Ovis aries GN=GMFB PE=4 SV=1 - [W5QIU5_SHEEP]	7.75	1	1.0523	0.477176
W5Q3Y4	Calcium-transporting ATPase OS=Ovis aries GN=ATP2A2 PE=3 SV=1 - [W5Q3Y4_SHEEP]	12.5	8	0.979614	0.47709
W5P5F6	Uncharacterized protein (Fragment) OS=Ovis aries GN=TBCB PE=4 SV=1 - [W5P5F6_SHEEP]	10.2	2	0.980361	0.476158
W5QGI4	Uncharacterized protein OS=Ovis aries GN=FARSB PE=4 SV=1 - [W5QGI4_SHEEP]	7.81	3	1.03282	0.475768
W5P824	Uncharacterized protein OS=Ovis aries GN=ARPC4 PE=4 SV=1 - [W5P824_SHEEP]	24.4	3	0.960713	0.47531
W5PXJ8	Uncharacterized protein OS=Ovis aries GN=CMBL PE=4 SV=1 - [W5PXJ8_SHEEP]	47.11	11	1.07398	0.472246
W5P2U9	Uncharacterized protein (Fragment) OS=Ovis aries GN=LRRC59 PE=4 SV=1 - [W5P2U9_SHEEP]	32.73	7	1.02008	0.471775
W5Q687	Uncharacterized protein OS=Ovis aries GN=KRT5 PE=3 SV=1 - [W5Q687_SHEEP]	5.7	2	1.04841	0.471418
F1CGV9	UDP-glucuronosyltransferase OS=Ovis aries GN=UGT1A4 PE=2 SV=1 - [F1CGV9_SHEEP]	24.02	1	0.960429	0.470558
W5Q349	Uncharacterized protein (Fragment) OS=Ovis aries GN=KCTD12 PE=4 SV=1 - [W5Q349_SHEEP]	14.06	3	0.981014	0.470509
W5NS34	Uncharacterized protein (Fragment) OS=Ovis aries GN=MAVS PE=4 SV=1 - [W5NS34_SHEEP]	2.47	1	1.02989	0.470334
W5PXR5	Uncharacterized protein OS=Ovis aries GN=MTCH1 PE=3 SV=1 - [W5PXR5_SHEEP]	8.65	2	0.913486	0.470183
W5PSF8	Uncharacterized protein OS=Ovis aries GN=CRYZ PE=4 SV=1 - [W5PSF8_SHEEP]	40	11	1.05334	0.469759
W5PI26	Uncharacterized protein OS=Ovis aries GN=TOMM40 PE=4 SV=1 - [W5PI26_SHEEP]	3.03	1	1.05855	0.469522
W5NS43	Uncharacterized protein OS=Ovis aries GN=ALDH6A1 PE=3 SV=1 - [W5NS43_SHEEP]	41.79	19	1.0178	0.469086
W5QGU2	Uncharacterized protein OS=Ovis aries GN=OPA1 PE=4 SV=1 - [W5QGU2_SHEEP]	4.12	2	1.05999	0.468163
W5PH51	Uncharacterized protein (Fragment) OS=Ovis aries GN=RPS18 PE=3 SV=1 - [W5PH51_SHEEP]	34.87	6	1.0362	0.467397
W5PPQ8	Uncharacterized protein OS=Ovis aries GN=JCHAIN PE=4 SV=1 - [W5PPQ8_SHEEP]	9.43	1	0.784063	0.467102
W5NQ92	Uncharacterized protein (Fragment) OS=Ovis aries GN=TCEB2 PE=4 SV=1 - [W5NQ92_SHEEP]	13.56	2	0.970804	0.466317
W5P5C3	Uncharacterized protein (Fragment) OS=Ovis aries GN=SEC61A1 PE=3 SV=1 - [W5P5C3_SHEEP]	8.63	4	1.04752	0.465349
W5NQT7	Acyl carrier protein OS=Ovis aries GN=NDUFAB1 PE=3 SV=1 - [W5NQT7_SHEEP]	13.38	3	0.974986	0.464424
W5PEV6	Uncharacterized protein (Fragment) OS=Ovis aries GN=RPS19 PE=4 SV=1 - [W5PEV6_SHEEP]	23.57	4	1.02774	0.464296
W5QCJ2	Uncharacterized protein (Fragment) OS=Ovis aries GN=PRKAG1 PE=4 SV=1 - [W5QCJ2_SHEEP]	6.4	2	0.9682	0.463701
W5PDJ7	Uncharacterized protein OS=Ovis aries PE=3 SV=1 - [W5PDJ7_SHEEP]	27.48	7	1.02059	0.463273
Q28539	Actin (Fragment) OS=Ovis aries PE=2 SV=1 - [Q28539_SHEEP]	40.74	1	0.887101	0.461591
W5Q3X7	Uncharacterized protein OS=Ovis aries GN=COPZ1 PE=4 SV=1 - [W5Q3X7_SHEEP]	16.38	2	1.01504	0.460668
B2ZA84	Thioltransferase OS=Ovis aries PE=2 SV=1 - [B2ZA84_SHEEP]	30.19	2	0.976318	0.46058
W5PTI1	Uncharacterized protein OS=Ovis aries GN=CASP7 PE=3 SV=1 - [W5PTI1_SHEEP]	10.96	2	1.05745	0.460455
W5PE91	Uncharacterized protein (Fragment) OS=Ovis aries GN=HSD17B6 PE=3 SV=1 - [W5PE91_SHEEP]	43.26	14	1.05749	0.459228
W5Q9U4	Uncharacterized protein OS=Ovis aries GN=CYP20A1 PE=4 SV=1 - [W5Q9U4_SHEEP]	5.84	2	0.937591	0.458655
W5QGD1	L-lactate dehydrogenase OS=Ovis aries GN=LDHB PE=3 SV=1 - [W5QGD1_SHEEP]	40.65	10	0.950901	0.457111
W5PT80	Uncharacterized protein OS=Ovis aries GN=GDA PE=4 SV=1 - [W5PT80_SHEEP]	9.51	4	1.03299	0.456129
W5PJ97	Uncharacterized protein OS=Ovis aries GN=APOA2 PE=4 SV=1 - [W5PJ97_SHEEP]	9.8	1	0.885998	0.454927
W5NV97	Uncharacterized protein OS=Ovis aries GN=LOC101119027 PE=4 SV=1 - [W5NV97_SHEEP]	19.67	4	1.02773	0.454756
W5QB13	Uncharacterized protein OS=Ovis aries GN=NSFL1C PE=4 SV=1 - [W5QB13_SHEEP]	21.89	6	1.02342	0.454734
W5PJY7	Uncharacterized protein OS=Ovis aries GN=LOC101107541 PE=4 SV=1 - [W5PJY7_SHEEP]	34.78	1	1.13038	0.454385
W5NR71	Uncharacterized protein OS=Ovis aries GN=DIAPH1 PE=4 SV=1 - [W5NR71_SHEEP]	11.23	11	0.9934	0.454222
P68116	Fibrinogen beta chain (Fragment) OS=Ovis aries GN=FGB PE=1 SV=1 - [FIBB_SHEEP]	60	1	1.07173	0.453846
W5NPN4	Uncharacterized protein OS=Ovis aries GN=HSPA8 PE=3 SV=1 - [W5NPN4_SHEEP]	47.93	23	0.980411	0.453423
C5IWV1	Fumarate hydratase OS=Ovis aries GN=FH PE=2 SV=1 - [C5IWV1_SHEEP]	40.39	14	1.01628	0.450634
W5PN97	Uncharacterized protein OS=Ovis aries GN=CLEC3B PE=4 SV=1 - [W5PN97_SHEEP]	17.07	2	0.97961	0.449688
W5PJC2	Proteasome subunit beta type OS=Ovis aries GN=PSMB3 PE=3 SV=1 - [W5PJC2_SHEEP]	30.73	5	1.03264	0.449647
W5Q7E2	Uncharacterized protein (Fragment) OS=Ovis aries GN=GPS1 PE=4 SV=1 - [W5Q7E2_SHEEP]	6.24	3	1.0373	0.449365
W5PAV7	Uncharacterized protein OS=Ovis aries GN=TMEM245 PE=4 SV=1 - [W5PAV7_SHEEP]	2.43	1	0.892436	0.449241
W5P4M2	Uncharacterized protein (Fragment) OS=Ovis aries GN=TPP2 PE=4 SV=1 - [W5P4M2_SHEEP]	5.85	6	1.0428	0.448035
W5PRZ3	Uncharacterized protein OS=Ovis aries GN=VPS51 PE=4 SV=1 - [W5PRZ3_SHEEP]	3.44	2	0.970469	0.447821
W5PAJ2	Uncharacterized protein OS=Ovis aries GN=PSAP PE=4 SV=1 - [W5PAJ2_SHEEP]	23.43	11	1.12129	0.447453
Q9XT28	Copper transport protein ATOX1 OS=Ovis aries GN=ATOX1 PE=3 SV=1 - [ATOX1_SHEEP]	58.82	3	1.05601	0.446555
W5QGX9	Uncharacterized protein (Fragment) OS=Ovis aries GN=SEC22B PE=4 SV=1 - [W5QGX9_SHEEP]	33.94	6	0.985011	0.446394
W5P7B1	Uncharacterized protein OS=Ovis aries GN=SIRT2 PE=4 SV=1 - [W5P7B1_SHEEP]	7.93	2	1.14908	0.445853
M4WED3	Cell division cycle 42 OS=Ovis aries GN=CDC42 PE=2 SV=1 - [M4WED3_SHEEP]	24.08	4	0.973024	0.445569
P29361	14-3-3 protein zeta/delta OS=Ovis aries GN=YWHAZ PE=1 SV=1 - [1433Z_SHEEP]	41.63	5	0.966891	0.4455
W5PL65	Uncharacterized protein OS=Ovis aries GN=COPE PE=4 SV=1 - [W5PL65_SHEEP]	13.64	3	1.0262	0.444781
W5PUU0	Uncharacterized protein OS=Ovis aries GN=RPL31 PE=4 SV=1 - [W5PUU0_SHEEP]	36.8	5	1.04787	0.444568
W5PZM9	Annexin OS=Ovis aries GN=ANXA5 PE=3 SV=1 - [W5PZM9_SHEEP]	43.66	7	1.05822	0.444441
W5PI58	Uncharacterized protein OS=Ovis aries GN=NDUFA9 PE=4 SV=1 - [W5PI58_SHEEP]	21.84	6	0.98466	0.443932
W5PKV0	Uncharacterized protein OS=Ovis aries GN=SLC39A14 PE=4 SV=1 - [W5PKV0_SHEEP]	12.16	4	0.969039	0.443296
W5Q8J3	Uncharacterized protein OS=Ovis aries GN=RRBP1 PE=4 SV=1 - [W5Q8J3_SHEEP]	45.34	42	0.977299	0.442974
W5PDX8	Uncharacterized protein (Fragment) OS=Ovis aries GN=FAM120A PE=4 SV=1 - [W5PDX8_SHEEP]	2.28	2	0.978201	0.44272
W5NSH8	Uncharacterized protein OS=Ovis aries GN=NPC2 PE=4 SV=1 - [W5NSH8_SHEEP]	24.16	2	1.03788	0.442145
W5Q2S8	Uncharacterized protein OS=Ovis aries GN=MYL9 PE=4 SV=1 - [W5Q2S8_SHEEP]	12.5	1	0.896813	0.441555
W5Q9L8	Aldehyde dehydrogenase OS=Ovis aries GN=ALDH3A2 PE=3 SV=1 - [W5Q9L8_SHEEP]	28.04	13	1.04425	0.441087
W5PLQ9	Uncharacterized protein OS=Ovis aries GN=SBDS PE=4 SV=1 - [W5PLQ9_SHEEP]	24.8	5	1.02396	0.440686
W5Q1B3	Uncharacterized protein OS=Ovis aries GN=HMGB2 PE=4 SV=1 - [W5Q1B3_SHEEP]	15.12	1	0.940009	0.440348
W5P648	Uncharacterized protein OS=Ovis aries GN=RAB14 PE=3 SV=1 - [W5P648_SHEEP]	19.8	2	1.0537	0.440322
A8D8X1	60S ribosomal protein L10 OS=Ovis aries GN=RPL10 PE=2 SV=1 - [RL10_SHEEP]	40.19	7	0.964191	0.440124
W5Q805	Uncharacterized protein OS=Ovis aries GN=PSMC6 PE=3 SV=1 - [W5Q805_SHEEP]	22.83	7	1.01451	0.439742
W5PTM3	Uncharacterized protein OS=Ovis aries GN=LOC101120065 PE=4 SV=1 - [W5PTM3_SHEEP]	20	3	1.08053	0.439604
W5P6A3	40S ribosomal protein S3a OS=Ovis aries GN=RPS3A PE=3 SV=1 - [W5P6A3_SHEEP]	40.53	4	1.04379	0.439537
W5Q337	Uncharacterized protein OS=Ovis aries GN=GLRX5 PE=4 SV=1 - [W5Q337_SHEEP]	29.11	4	0.98163	0.438656
W5QBH8	Uncharacterized protein OS=Ovis aries GN=SCFD2 PE=4 SV=1 - [W5QBH8_SHEEP]	2.25	1	0.959182	0.438473
W5P1X5	Uncharacterized protein OS=Ovis aries GN=PHPT1 PE=4 SV=1 - [W5P1X5_SHEEP]	12.5	1	1.14225	0.43716
W5PBW4	Uncharacterized protein OS=Ovis aries GN=CCS PE=4 SV=1 - [W5PBW4_SHEEP]	21.9	4	0.941018	0.436406
W5PR48	Uncharacterized protein OS=Ovis aries GN=HPRT1 PE=4 SV=1 - [W5PR48_SHEEP]	35.32	7	1.04775	0.435961
W5P272	Uncharacterized protein OS=Ovis aries GN=CKAP5 PE=4 SV=1 - [W5P272_SHEEP]	0.67	1	1.02867	0.435898
W5P094	Uncharacterized protein (Fragment) OS=Ovis aries GN=NID1 PE=4 SV=1 - [W5P094_SHEEP]	1.29	1	0.954772	0.434872
W5P8P0	Uncharacterized protein (Fragment) OS=Ovis aries GN=SLC31A1 PE=4 SV=1 - [W5P8P0_SHEEP]	5.58	1	0.898682	0.434798
W5QGC4	Uncharacterized protein OS=Ovis aries GN=SEC61B PE=4 SV=1 - [W5QGC4_SHEEP]	22.92	2	0.945508	0.434712
P17605	ATP synthase F(0) complex subunit C1, mitochondrial OS=Ovis aries GN=ATP5G1 PE=1 SV=2 - [AT5G1_SHEEP]	5.15	1	0.938605	0.434261
W5PGN9	UDP-glucuronosyltransferase (Fragment) OS=Ovis aries GN=LOC101117163 PE=3 SV=1 - [W5PGN9_SHEEP]	11.26	1	1.05845	0.433687
W5PAM4	Carboxypeptidase (Fragment) OS=Ovis aries GN=CTSA PE=3 SV=1 - [W5PAM4_SHEEP]	4.19	2	1.06672	0.432242
M9PPI3	Lysozyme OS=Ovis aries PE=2 SV=1 - [M9PPI3_SHEEP]	25.68	4	1.18512	0.43185
W5PJ75	Uncharacterized protein OS=Ovis aries GN=SPTAN1 PE=4 SV=1 - [W5PJ75_SHEEP]	27.78	49	1.02563	0.431647
W5PU11	Uncharacterized protein OS=Ovis aries GN=ABCC2 PE=3 SV=1 - [W5PU11_SHEEP]	6.35	8	0.952944	0.431596
A4UTS9	Nuclease sensitive element binding protein 1 OS=Ovis aries GN=NSEP1 PE=2 SV=1 - [A4UTS9_SHEEP]	19.79	3	1.02552	0.430849
W5Q0K3	Uncharacterized protein (Fragment) OS=Ovis aries GN=GLRX3 PE=4 SV=1 - [W5Q0K3_SHEEP]	7.96	2	1.06403	0.43045
W5PW55	Uncharacterized protein OS=Ovis aries GN=A1CF PE=4 SV=1 - [W5PW55_SHEEP]	9.41	5	1.06062	0.430305
W5P4J3	Uncharacterized protein (Fragment) OS=Ovis aries GN=MLLT4 PE=4 SV=1 - [W5P4J3_SHEEP]	3.7	4	1.11236	0.430086
W5QIM9	Uncharacterized protein (Fragment) OS=Ovis aries GN=CGN PE=4 SV=1 - [W5QIM9_SHEEP]	4.86	4	0.931535	0.429908
W5QBP6	Glutamine synthetase OS=Ovis aries GN=GLUL PE=3 SV=1 - [W5QBP6_SHEEP]	16.62	6	0.960935	0.429099
W5P6C1	Adenylosuccinate synthetase (Fragment) OS=Ovis aries GN=ADSS PE=3 SV=1 - [W5P6C1_SHEEP]	7.64	2	0.958064	0.428768
W5QHK3	Uncharacterized protein (Fragment) OS=Ovis aries GN=MCCC1 PE=4 SV=1 - [W5QHK3_SHEEP]	4.02	2	1.11136	0.427883
W5PWI1	Uncharacterized protein OS=Ovis aries GN=PRKACB PE=4 SV=1 - [W5PWI1_SHEEP]	2.65	1	1.03129	0.427699
W5QFG9	Uncharacterized protein OS=Ovis aries GN=RPS23 PE=3 SV=1 - [W5QFG9_SHEEP]	32.58	4	1.0496	0.427142
W5PQD3	Uncharacterized protein OS=Ovis aries GN=STEAP4 PE=4 SV=1 - [W5PQD3_SHEEP]	4.04	2	0.940524	0.42675
W5Q0F3	Uncharacterized protein (Fragment) OS=Ovis aries GN=TGFBI PE=4 SV=1 - [W5Q0F3_SHEEP]	11.94	5	1.11605	0.426698
W5PPS6	Uncharacterized protein OS=Ovis aries GN=CLTA PE=4 SV=1 - [W5PPS6_SHEEP]	17.22	3	1.04522	0.426662
W5QDE5	Uncharacterized protein OS=Ovis aries GN=ATIC PE=3 SV=1 - [W5QDE5_SHEEP]	25.51	10	1.01509	0.426428
W5P2C2	Uncharacterized protein OS=Ovis aries GN=ANK3 PE=4 SV=1 - [W5P2C2_SHEEP]	2.1	8	0.980341	0.426173
W5PGB5	Rho-associated protein kinase OS=Ovis aries GN=ROCK1 PE=3 SV=1 - [W5PGB5_SHEEP]	0.81	1	1.06603	0.425669
W5PZJ9	Uncharacterized protein OS=Ovis aries GN=MTPAP PE=4 SV=1 - [W5PZJ9_SHEEP]	2.74	1	0.864412	0.425293
W5Q5L9	Uncharacterized protein OS=Ovis aries GN=DR1 PE=4 SV=1 - [W5Q5L9_SHEEP]	7.39	1	0.952894	0.424691
W5PJ66	Uncharacterized protein OS=Ovis aries GN=CFD PE=3 SV=1 - [W5PJ66_SHEEP]	4.25	1	0.925249	0.424404
W5QHD4	Uncharacterized protein OS=Ovis aries GN=EIF4G1 PE=4 SV=1 - [W5QHD4_SHEEP]	6.94	8	0.958207	0.423958
W5PL19	Uncharacterized protein OS=Ovis aries GN=MYL12B PE=4 SV=1 - [W5PL19_SHEEP]	40.35	3	1.0349	0.423396
Q5G2C3	Coatomer protein complex subunit gamma 2 (Fragment) OS=Ovis aries PE=2 SV=1 - [Q5G2C3_SHEEP]	18.57	8	0.986713	0.423116
W5PWH2	Uncharacterized protein OS=Ovis aries GN=MYH14 PE=4 SV=1 - [W5PWH2_SHEEP]	26.49	37	1.01058	0.423115
W5P7D5	Uncharacterized protein OS=Ovis aries GN=LOC101102809 PE=3 SV=1 - [W5P7D5_SHEEP]	11.91	2	1.05621	0.422392
W5QIW1	Galectin OS=Ovis aries GN=LGALS3 PE=4 SV=1 - [W5QIW1_SHEEP]	4.42	1	1.04436	0.421954
W5NX91	Uncharacterized protein (Fragment) OS=Ovis aries GN=RPS27A PE=4 SV=1 - [W5NX91_SHEEP]	38.6	6	1.02565	0.421912
W5PWE9	Serum albumin OS=Ovis aries GN=ALB PE=4 SV=1 - [W5PWE9_SHEEP]	64.53	1	1.10674	0.421513
W5PW05	Uncharacterized protein OS=Ovis aries GN=MDH2 PE=3 SV=1 - [W5PW05_SHEEP]	48.4	15	1.02863	0.421061
W5PN80	UDP-glucuronosyltransferase OS=Ovis aries GN=LOC101110449 PE=3 SV=1 - [W5PN80_SHEEP]	14.67	4	1.07537	0.420616
W5P8H9	Uncharacterized protein (Fragment) OS=Ovis aries GN=SGPL1 PE=3 SV=1 - [W5P8H9_SHEEP]	7.94	4	1.06042	0.420021
W5PGA4	Uncharacterized protein OS=Ovis aries GN=CRAT PE=3 SV=1 - [W5PGA4_SHEEP]	23.32	12	1.05279	0.419732
W5QCX9	Uncharacterized protein (Fragment) OS=Ovis aries GN=TTLL12 PE=4 SV=1 - [W5QCX9_SHEEP]	12.76	5	1.03392	0.419591
W5QG98	Uncharacterized protein (Fragment) OS=Ovis aries GN=PTGFRN PE=4 SV=1 - [W5QG98_SHEEP]	5.67	4	1.02783	0.419487
W5NTF2	Uncharacterized protein OS=Ovis aries GN=M6PR PE=4 SV=1 - [W5NTF2_SHEEP]	13.98	3	0.936947	0.419467
W5NVP7	Uncharacterized protein OS=Ovis aries GN=SF3B2 PE=4 SV=1 - [W5NVP7_SHEEP]	1.5	1	0.921024	0.418854
W5P079	Uncharacterized protein OS=Ovis aries GN=ELMO1 PE=4 SV=1 - [W5P079_SHEEP]	3.3	2	1.07487	0.418834
W5PSC3	Uncharacterized protein OS=Ovis aries GN=PSMD9 PE=4 SV=1 - [W5PSC3_SHEEP]	34.39	5	1.02329	0.417842
W5PVQ3	Uncharacterized protein (Fragment) OS=Ovis aries GN=MICU2 PE=4 SV=1 - [W5PVQ3_SHEEP]	3.87	1	1.03512	0.417544
W5PW39	Uncharacterized protein (Fragment) OS=Ovis aries GN=LMNB2 PE=3 SV=1 - [W5PW39_SHEEP]	8.16	3	1.05046	0.417311
W5P0C3	Uncharacterized protein OS=Ovis aries GN=YIF1A PE=4 SV=1 - [W5P0C3_SHEEP]	5.12	1	0.871803	0.416908
W5P1M4	Uncharacterized protein OS=Ovis aries GN=ACAA2 PE=3 SV=1 - [W5P1M4_SHEEP]	73.28	19	0.938023	0.415848
W5P7Z1	Uncharacterized protein (Fragment) OS=Ovis aries GN=RPS16 PE=3 SV=1 - [W5P7Z1_SHEEP]	37.5	6	1.02417	0.414666
W5NTT7	Uncharacterized protein OS=Ovis aries GN=COL1A2 PE=4 SV=1 - [W5NTT7_SHEEP]	5.06	7	0.835437	0.414633
W5PEI5	Uncharacterized protein (Fragment) OS=Ovis aries GN=HSD3B7 PE=3 SV=1 - [W5PEI5_SHEEP]	2.9	1	1.09581	0.414605
W5NVC9	Uncharacterized protein (Fragment) OS=Ovis aries GN=RAC1 PE=3 SV=1 - [W5NVC9_SHEEP]	13.33	3	0.982527	0.414192
W5NWM2	Uncharacterized protein OS=Ovis aries GN=APOA4 PE=4 SV=1 - [W5NWM2_SHEEP]	5.41	2	0.923884	0.413758
W5PHI7	Uncharacterized protein OS=Ovis aries GN=LOC101116892 PE=3 SV=1 - [W5PHI7_SHEEP]	32.51	2	1.06611	0.413191
W5NS44	Uncharacterized protein OS=Ovis aries GN=HSD17B12 PE=3 SV=1 - [W5NS44_SHEEP]	23.72	6	0.939718	0.412982
W5PT05	Uncharacterized protein OS=Ovis aries GN=ACSM5 PE=4 SV=1 - [W5PT05_SHEEP]	18.93	8	0.938656	0.41285
W5Q000	Uncharacterized protein OS=Ovis aries GN=RPL32 PE=4 SV=1 - [W5Q000_SHEEP]	18.52	3	1.04209	0.41251
W5PG09	Phosphoglycerate kinase OS=Ovis aries GN=PGK2 PE=3 SV=1 - [W5PG09_SHEEP]	22.54	1	1.04648	0.412059
W5P4I9	Uncharacterized protein OS=Ovis aries GN=HNRNPU PE=4 SV=1 - [W5P4I9_SHEEP]	15.25	10	1.03547	0.412008
W5QFB8	Uncharacterized protein OS=Ovis aries GN=SF3A3 PE=4 SV=1 - [W5QFB8_SHEEP]	2.4	1	1.04548	0.410249
W5Q4B4	Uncharacterized protein (Fragment) OS=Ovis aries GN=NBAS PE=4 SV=1 - [W5Q4B4_SHEEP]	0.6	1	1.07079	0.410028
W5P1S3	Uncharacterized protein OS=Ovis aries GN=SLC25A13 PE=3 SV=1 - [W5P1S3_SHEEP]	46.22	21	1.0109	0.409291
B2MVX0	SLC25A6 OS=Ovis aries PE=2 SV=1 - [B2MVX0_SHEEP]	24.16	4	1.04329	0.409259
W5NX31	Uncharacterized protein OS=Ovis aries GN=AHSA1 PE=4 SV=1 - [W5NX31_SHEEP]	10.06	2	1.00883	0.408554
W5QJ62	Uncharacterized protein (Fragment) OS=Ovis aries GN=ACTN1 PE=4 SV=1 - [W5QJ62_SHEEP]	26.3	11	0.93523	0.408375
W5PEE9	Uncharacterized protein (Fragment) OS=Ovis aries GN=LAMP1 PE=4 SV=1 - [W5PEE9_SHEEP]	2.55	1	0.976549	0.408372
W5PER0	Protein pelota homolog OS=Ovis aries GN=PELO PE=3 SV=1 - [W5PER0_SHEEP]	3.89	1	1.03303	0.408207
W5PKD2	Uncharacterized protein OS=Ovis aries GN=GCDH PE=3 SV=1 - [W5PKD2_SHEEP]	23.01	6	1.02194	0.408149
Q2TCH3	ATP-citrate synthase OS=Ovis aries GN=ACLY PE=2 SV=1 - [ACLY_SHEEP]	1.27	1	0.962831	0.408122
W5QI12	Uncharacterized protein OS=Ovis aries GN=TLN2 PE=4 SV=1 - [W5QI12_SHEEP]	2.03	1	1.05084	0.407512
W5Q313	Uncharacterized protein (Fragment) OS=Ovis aries GN=CHDH PE=3 SV=1 - [W5Q313_SHEEP]	5.41	2	1.01914	0.407264
W5PX32	Uncharacterized protein OS=Ovis aries GN=EPM2AIP1 PE=4 SV=1 - [W5PX32_SHEEP]	3.78	3	1.03134	0.40709
W5QJ36	Uncharacterized protein (Fragment) OS=Ovis aries GN=SPTB PE=4 SV=1 - [W5QJ36_SHEEP]	2.58	3	0.940037	0.40625
W5Q1C7	Uncharacterized protein OS=Ovis aries GN=LOC101111965 PE=3 SV=1 - [W5Q1C7_SHEEP]	58.73	19	1.07965	0.406208
W5PQL0	UDP-glucose 6-dehydrogenase OS=Ovis aries GN=UGDH PE=3 SV=1 - [W5PQL0_SHEEP]	47.57	20	1.12235	0.406144
W5P432	Uncharacterized protein (Fragment) OS=Ovis aries GN=NIPSNAP1 PE=4 SV=1 - [W5P432_SHEEP]	21.48	7	1.04906	0.405979
W5P3H4	Uncharacterized protein (Fragment) OS=Ovis aries GN=PM20D1 PE=4 SV=1 - [W5P3H4_SHEEP]	15.31	5	1.01355	0.405857
W5PJM1	Uncharacterized protein OS=Ovis aries PE=3 SV=1 - [W5PJM1_SHEEP]	3.89	3	0.943104	0.405222
W5Q0L2	Uncharacterized protein OS=Ovis aries GN=SERPINA5 PE=3 SV=1 - [W5Q0L2_SHEEP]	9.83	3	1.06281	0.405052
W5NXA2	Carboxylic ester hydrolase (Fragment) OS=Ovis aries GN=CES3 PE=3 SV=1 - [W5NXA2_SHEEP]	13.37	8	1.07106	0.404858
W5PD03	Uncharacterized protein OS=Ovis aries PE=4 SV=1 - [W5PD03_SHEEP]	4.25	1	1.05283	0.404222
W5P8Z7	Uncharacterized protein (Fragment) OS=Ovis aries GN=GATSL3 PE=4 SV=1 - [W5P8Z7_SHEEP]	4.58	1	0.876036	0.403402
W5NUX8	Uncharacterized protein OS=Ovis aries PE=4 SV=1 - [W5NUX8_SHEEP]	11.79	2	1.06543	0.403392
W5PI22	Uncharacterized protein OS=Ovis aries GN=CNPY2 PE=4 SV=1 - [W5PI22_SHEEP]	14.29	2	0.890969	0.403028
W5PFE3	Uncharacterized protein OS=Ovis aries GN=VKORC1 PE=4 SV=1 - [W5PFE3_SHEEP]	7.97	1	0.919839	0.40254
W5PBB5	Uncharacterized protein OS=Ovis aries GN=CTSF PE=3 SV=1 - [W5PBB5_SHEEP]	10	4	1.23738	0.402465
W5NX76	Uncharacterized protein OS=Ovis aries GN=MAP2K3 PE=4 SV=1 - [W5NX76_SHEEP]	4.03	1	0.893089	0.402036
W5PQ38	Uncharacterized protein OS=Ovis aries GN=TNPO2 PE=4 SV=1 - [W5PQ38_SHEEP]	3.51	2	0.953027	0.401529
W5Q7E0	Uncharacterized protein OS=Ovis aries GN=CKAP4 PE=4 SV=1 - [W5Q7E0_SHEEP]	5.08	2	1.09479	0.401449
F1CGV8	UDP-glucuronosyltransferase OS=Ovis aries GN=UGT1A3 PE=2 SV=1 - [F1CGV8_SHEEP]	34.71	6	0.958668	0.40065
C5ISA0	Tyrosine-protein kinase OS=Ovis aries GN=LYN PE=2 SV=1 - [C5ISA0_SHEEP]	4.48	2	0.908128	0.400439
B0LXN9	Glutathione S-transferase OS=Ovis aries GN=GSTA1 PE=2 SV=1 - [B0LXN9_SHEEP]	59.01	8	1.10804	0.399917
W5NTT2	Signal transducer and activator of transcription OS=Ovis aries GN=STAT3 PE=3 SV=1 - [W5NTT2_SHEEP]	7.64	4	0.98372	0.39797
W5P5C4	Uncharacterized protein OS=Ovis aries GN=NARS PE=3 SV=1 - [W5P5C4_SHEEP]	6.27	3	1.04916	0.397663
W5Q9C4	Uncharacterized protein OS=Ovis aries GN=NIT2 PE=4 SV=1 - [W5Q9C4_SHEEP]	27.21	7	1.07002	0.39759
W5PDD0	Uncharacterized protein (Fragment) OS=Ovis aries GN=LCP1 PE=4 SV=1 - [W5PDD0_SHEEP]	22.93	7	1.08095	0.397429
W5PW27	Uncharacterized protein (Fragment) OS=Ovis aries GN=COX5B PE=4 SV=1 - [W5PW27_SHEEP]	27.27	4	0.947042	0.397312
W5Q768	Phosphatidate cytidylyltransferase OS=Ovis aries GN=CDS2 PE=3 SV=1 - [W5Q768_SHEEP]	4.27	1	0.855403	0.396957
W5P813	Uncharacterized protein (Fragment) OS=Ovis aries GN=COL4A1 PE=4 SV=1 - [W5P813_SHEEP]	1.84	2	1.07171	0.396942
W5NV24	Uncharacterized protein OS=Ovis aries GN=LOC101119087 PE=4 SV=1 - [W5NV24_SHEEP]	9.87	5	1.0738	0.396553
W5Q834	Uncharacterized protein OS=Ovis aries GN=ERO1L PE=4 SV=1 - [W5Q834_SHEEP]	18.47	8	1.01522	0.39613
W5QE05	Uncharacterized protein OS=Ovis aries GN=PNKD PE=4 SV=1 - [W5QE05_SHEEP]	10.56	1	0.868462	0.395828
W5PZB9	Uncharacterized protein OS=Ovis aries GN=COL6A6 PE=4 SV=1 - [W5PZB9_SHEEP]	4.5	8	0.984182	0.395704
K4P1S8	40S ribosomal protein S8 OS=Ovis aries GN=RPS8 PE=2 SV=1 - [K4P1S8_SHEEP]	27.88	5	1.08611	0.395344
B9VGZ9	13kDa differentiation-associated protein OS=Ovis aries PE=2 SV=1 - [B9VGZ9_SHEEP]	26.21	3	1.09412	0.39485
W5NW29	Uncharacterized protein (Fragment) OS=Ovis aries GN=FAF2 PE=4 SV=1 - [W5NW29_SHEEP]	4.04	1	1.01161	0.394606
W5PQ50	Uncharacterized protein (Fragment) OS=Ovis aries GN=FAM8A1 PE=4 SV=1 - [W5PQ50_SHEEP]	3.33	1	0.924197	0.394375
W5P8J8	Uncharacterized protein (Fragment) OS=Ovis aries PE=4 SV=1 - [W5P8J8_SHEEP]	10.22	2	0.988369	0.393776
W5QD37	Uncharacterized protein OS=Ovis aries GN=CPS1 PE=3 SV=1 - [W5QD37_SHEEP]	62.4	77	1.05871	0.392631
W5P225	Uncharacterized protein OS=Ovis aries GN=PDCD5 PE=4 SV=1 - [W5P225_SHEEP]	16	2	0.957144	0.392553
W5PH14	UDP-glucuronosyltransferase (Fragment) OS=Ovis aries GN=LOC101117764 PE=3 SV=1 - [W5PH14_SHEEP]	28.04	8	1.03913	0.392334
W5NUZ1	Uncharacterized protein OS=Ovis aries GN=DYNC1I2 PE=4 SV=1 - [W5NUZ1_SHEEP]	5.07	2	0.906035	0.392146
W5Q577	Uncharacterized protein OS=Ovis aries GN=ABCC12 PE=3 SV=1 - [W5Q577_SHEEP]	1.17	1	1.0453	0.391941
W5Q983	Glycerol-3-phosphate dehydrogenase [NAD(+)] OS=Ovis aries GN=GPD1 PE=3 SV=1 - [W5Q983_SHEEP]	59.03	18	1.04939	0.391794
W5QEP6	Uncharacterized protein (Fragment) OS=Ovis aries GN=MOV10 PE=4 SV=1 - [W5QEP6_SHEEP]	0.98	1	0.926929	0.391641
B7TJ13	Phosphoglycerate kinase OS=Ovis aries GN=PGK1 PE=2 SV=1 - [B7TJ13_SHEEP]	58.03	14	0.953187	0.391495
W5Q399	Uncharacterized protein OS=Ovis aries GN=LOC105612311 PE=3 SV=1 - [W5Q399_SHEEP]	49.66	5	0.950532	0.390031
C5IWT0	ADP-ribosylation factor 4 OS=Ovis aries GN=ARF4 PE=2 SV=1 - [C5IWT0_SHEEP]	25	3	1.04009	0.389277
W5PA61	Uncharacterized protein OS=Ovis aries GN=FAM107B PE=4 SV=1 - [W5PA61_SHEEP]	13.64	2	1.03019	0.389051
W5PY18	Histone H2A (Fragment) OS=Ovis aries GN=H2AFV PE=3 SV=1 - [W5PY18_SHEEP]	31.5	2	0.956733	0.388912
W5P0D4	Uncharacterized protein (Fragment) OS=Ovis aries GN=EIF3J PE=3 SV=1 - [W5P0D4_SHEEP]	35.41	7	0.970615	0.388776
W5PA48	Uncharacterized protein OS=Ovis aries GN=AAMDC PE=4 SV=1 - [W5PA48_SHEEP]	24.59	2	0.933656	0.388549
W5PNA9	Cystathionine beta-synthase OS=Ovis aries GN=CBS PE=3 SV=1 - [W5PNA9_SHEEP]	17.86	8	0.954612	0.388099
W5PSZ8	Uncharacterized protein OS=Ovis aries GN=TKFC PE=4 SV=1 - [W5PSZ8_SHEEP]	32.92	13	0.975837	0.3878
W5NYG6	Uncharacterized protein (Fragment) OS=Ovis aries GN=ATPIF1 PE=4 SV=1 - [W5NYG6_SHEEP]	17.71	4	0.933751	0.385809
D6PZY4	Factor H (Fragment) OS=Ovis aries GN=fH PE=2 SV=1 - [D6PZY4_SHEEP]	4.05	3	1.03446	0.385208
M4T8F1	Peroxiredoxin 6 OS=Ovis aries GN=Prdx6 PE=2 SV=1 - [M4T8F1_SHEEP]	55.8	13	1.04164	0.384997
W5P508	Eukaryotic translation initiation factor 3 subunit B (Fragment) OS=Ovis aries GN=EIF3B PE=3 SV=1 - [W5P508_SHEEP]	3.13	2	1.04439	0.384395
W5Q7N3	Uncharacterized protein OS=Ovis aries GN=PDLIM5 PE=4 SV=1 - [W5Q7N3_SHEEP]	20	9	0.986953	0.384086
W5Q2E3	Uncharacterized protein (Fragment) OS=Ovis aries GN=CLMN PE=4 SV=1 - [W5Q2E3_SHEEP]	3.28	2	0.911191	0.384001
W5P780	Uncharacterized protein OS=Ovis aries GN=SLC25A22 PE=3 SV=1 - [W5P780_SHEEP]	5	2	1.04413	0.382703
W5PIG7	Uncharacterized protein OS=Ovis aries GN=ENO1 PE=3 SV=1 - [W5PIG7_SHEEP]	54.63	22	0.984185	0.382686
W5NTP1	Histone H2B OS=Ovis aries GN=HIST3H2BB PE=3 SV=1 - [W5NTP1_SHEEP]	46.03	1	1.05512	0.382676
W5QH00	Uncharacterized protein OS=Ovis aries GN=RETSAT PE=4 SV=1 - [W5QH00_SHEEP]	18.39	10	0.933961	0.382385
W5NY46	Uncharacterized protein OS=Ovis aries GN=PON1 PE=4 SV=1 - [W5NY46_SHEEP]	34.08	10	0.910205	0.382193
W5PB29	Uncharacterized protein OS=Ovis aries GN=CYP2A6 PE=3 SV=1 - [W5PB29_SHEEP]	49.8	2	0.900896	0.382142
W5NTW0	Uncharacterized protein OS=Ovis aries GN=CADM1 PE=4 SV=1 - [W5NTW0_SHEEP]	3.02	1	1.06948	0.381923
W5PCF6	Uncharacterized protein OS=Ovis aries GN=TTC39C PE=4 SV=1 - [W5PCF6_SHEEP]	1.65	1	1.09354	0.381788
W5PS90	Uncharacterized protein (Fragment) OS=Ovis aries GN=DYNLL1 PE=4 SV=1 - [W5PS90_SHEEP]	31.87	2	0.946582	0.379439
W5Q9P7	Cofilin-1 (Fragment) OS=Ovis aries GN=CFL1 PE=4 SV=1 - [W5Q9P7_SHEEP]	66.06	8	1.03523	0.379208
W5Q5L3	Uncharacterized protein OS=Ovis aries GN=DNAH14 PE=4 SV=1 - [W5Q5L3_SHEEP]	0.13	1	1.06825	0.378846
W5QHX6	Uncharacterized protein OS=Ovis aries GN=ANP32E PE=4 SV=1 - [W5QHX6_SHEEP]	5.24	1	1.02899	0.378751
W5PTB3	Uncharacterized protein (Fragment) OS=Ovis aries GN=INPP5K PE=4 SV=1 - [W5PTB3_SHEEP]	2.12	1	1.0611	0.377419
W5QHP9	Guanine nucleotide-binding protein subunit gamma OS=Ovis aries GN=GNG2 PE=3 SV=1 - [W5QHP9_SHEEP]	8.45	1	1.02942	0.37712
W5PBC0	Uncharacterized protein OS=Ovis aries GN=CPPED1 PE=4 SV=1 - [W5PBC0_SHEEP]	15	3	1.04051	0.376921
W5PJF3	Uncharacterized protein (Fragment) OS=Ovis aries GN=PPIF PE=3 SV=1 - [W5PJF3_SHEEP]	3.77	1	0.918525	0.376897
W5PG95	Uncharacterized protein (Fragment) OS=Ovis aries GN=HSPA1A PE=3 SV=1 - [W5PG95_SHEEP]	44.48	22	1.02773	0.37623
C5ISB7	Ubiquilin 1 OS=Ovis aries GN=UBQLN1 PE=2 SV=1 - [C5ISB7_SHEEP]	14.6	5	1.05334	0.375797
W5PK06	Uncharacterized protein OS=Ovis aries GN=LOC101106730 PE=4 SV=1 - [W5PK06_SHEEP]	8.8	2	1.0698	0.375591
W5NR80	Uncharacterized protein OS=Ovis aries GN=UGT2A2 PE=4 SV=1 - [W5NR80_SHEEP]	22.86	2	0.93759	0.375504
W5QFZ8	Uncharacterized protein OS=Ovis aries GN=LOC101109545 PE=3 SV=1 - [W5QFZ8_SHEEP]	23.65	5	1.04786	0.375316
W5P7S6	Alpha-1-acid glycoprotein OS=Ovis aries GN=ORM1 PE=3 SV=1 - [W5P7S6_SHEEP]	12.87	2	0.778581	0.375196
W5PSS1	Uncharacterized protein (Fragment) OS=Ovis aries GN=C9orf40 PE=4 SV=1 - [W5PSS1_SHEEP]	8.28	1	0.889975	0.37493
W5Q1I8	Uncharacterized protein (Fragment) OS=Ovis aries GN=PPM1F PE=3 SV=1 - [W5Q1I8_SHEEP]	9.31	2	1.15329	0.374152
W5PUJ4	Uncharacterized protein (Fragment) OS=Ovis aries GN=SYNCRIP PE=4 SV=1 - [W5PUJ4_SHEEP]	14.89	8	0.988375	0.37413
W5P114	Uncharacterized protein OS=Ovis aries GN=RPS5 PE=3 SV=1 - [W5P114_SHEEP]	22.06	4	1.03099	0.372681
W5Q6R6	Uncharacterized protein OS=Ovis aries GN=SHPK PE=4 SV=1 - [W5Q6R6_SHEEP]	9.13	2	0.865204	0.372035
W5PG41	Uncharacterized protein OS=Ovis aries GN=H6PD PE=4 SV=1 - [W5PG41_SHEEP]	18.64	11	0.965661	0.371262
W5NXN2	Uncharacterized protein OS=Ovis aries GN=LOC101119576 PE=4 SV=1 - [W5NXN2_SHEEP]	13.92	3	0.963391	0.370803
P50413	Thioredoxin OS=Ovis aries GN=TXN PE=3 SV=2 - [THIO_SHEEP]	51.43	5	1.04343	0.370554
W5PJA0	Uncharacterized protein (Fragment) OS=Ovis aries GN=CUTA PE=4 SV=1 - [W5PJA0_SHEEP]	7.91	1	1.11401	0.370288
W5NQC8	Uncharacterized protein OS=Ovis aries GN=LOC101123279 PE=3 SV=1 - [W5NQC8_SHEEP]	12.07	2	1.05486	0.370235
W5Q6V5	Uncharacterized protein OS=Ovis aries GN=DNM2 PE=3 SV=1 - [W5Q6V5_SHEEP]	3.79	3	1.03828	0.36978
W5QEQ8	Uncharacterized protein OS=Ovis aries GN=OSGEP PE=4 SV=1 - [W5QEQ8_SHEEP]	8.36	2	0.85672	0.369423
W5QCQ3	Uncharacterized protein OS=Ovis aries GN=EMILIN1 PE=4 SV=1 - [W5QCQ3_SHEEP]	16.06	11	1.08204	0.369217
W5QE14	Uncharacterized protein OS=Ovis aries GN=PCBP1 PE=4 SV=1 - [W5QE14_SHEEP]	27.81	5	1.02733	0.366968
W5QFF0	Uncharacterized protein OS=Ovis aries GN=GLB1L PE=3 SV=1 - [W5QFF0_SHEEP]	2.01	1	1.09067	0.366326
W5Q723	Uncharacterized protein OS=Ovis aries GN=BHMT PE=4 SV=1 - [W5Q723_SHEEP]	48.65	13	0.933112	0.365896
W5PU02	Uncharacterized protein OS=Ovis aries GN=MVD PE=4 SV=1 - [W5PU02_SHEEP]	8.7	3	0.940665	0.365632
S5FR89	Cathepsin B OS=Ovis aries GN=CTSB PE=2 SV=1 - [S5FR89_SHEEP]	4.18	2	1.19398	0.365436
W5Q780	Adenylosuccinate lyase OS=Ovis aries GN=ADSL PE=3 SV=1 - [W5Q780_SHEEP]	13.82	4	1.03317	0.365133
W5Q9H2	Protein disulfide-isomerase OS=Ovis aries GN=P4HB PE=3 SV=1 - [W5Q9H2_SHEEP]	60.08	28	1.04807	0.36461
W5P0R5	Uncharacterized protein OS=Ovis aries GN=RPL21 PE=4 SV=1 - [W5P0R5_SHEEP]	20.63	1	0.920538	0.364506
W5PI39	Calcium-transporting ATPase OS=Ovis aries GN=ATP2C1 PE=3 SV=1 - [W5PI39_SHEEP]	0.76	1	1.06562	0.364108
W5PU33	Uncharacterized protein OS=Ovis aries PE=4 SV=1 - [W5PU33_SHEEP]	3.73	1	1.11252	0.363811
W5Q8J9	40S ribosomal protein S4 OS=Ovis aries GN=LOC101109246 PE=3 SV=1 - [W5Q8J9_SHEEP]	29.39	7	1.0063	0.363388
A2SW69	Annexin A2 OS=Ovis aries GN=ANXA2 PE=1 SV=1 - [ANXA2_SHEEP]	39.23	12	0.982446	0.362112
W5PSJ3	Uncharacterized protein OS=Ovis aries GN=DCTN1 PE=4 SV=1 - [W5PSJ3_SHEEP]	2.39	2	0.887607	0.362074
W5PF70	Uncharacterized protein (Fragment) OS=Ovis aries GN=BOD1L1 PE=4 SV=1 - [W5PF70_SHEEP]	0.58	1	0.835575	0.360945
W5QED8	Uncharacterized protein OS=Ovis aries GN=RAP1A PE=4 SV=1 - [W5QED8_SHEEP]	34.24	1	1.05529	0.360839
C5IJ99	RHOA OS=Ovis aries GN=RHOA PE=2 SV=1 - [C5IJ99_SHEEP]	44.04	5	1.06872	0.360112
W5PRJ4	Uncharacterized protein (Fragment) OS=Ovis aries GN=VCP PE=3 SV=1 - [W5PRJ4_SHEEP]	36.82	24	1.0334	0.359799
W5NPI6	Polyadenylate-binding protein (Fragment) OS=Ovis aries GN=PABPC1 PE=3 SV=1 - [W5NPI6_SHEEP]	23.43	8	1.01785	0.358954
A0A075B6D9	Caveolin OS=Ovis aries GN=CAV1 PE=3 SV=1 - [A0A075B6D9_SHEEP]	21.91	3	1.16977	0.358369
W5NTI1	Uncharacterized protein OS=Ovis aries GN=PRKAB1 PE=4 SV=1 - [W5NTI1_SHEEP]	5.93	1	0.952543	0.357932
B2LSM6	Beta-hexosaminidase OS=Ovis aries PE=2 SV=1 - [B2LSM6_SHEEP]	3.21	1	1.07134	0.357545
W5NZ10	Uncharacterized protein OS=Ovis aries GN=NUTF2 PE=4 SV=1 - [W5NZ10_SHEEP]	12.6	1	1.02843	0.357471
W5PQY2	Uncharacterized protein OS=Ovis aries GN=CTH PE=3 SV=1 - [W5PQY2_SHEEP]	17.78	6	0.9276	0.357255
B7U168	SLC25A3 OS=Ovis aries GN=SLC25A3 PE=2 SV=1 - [B7U168_SHEEP]	19.94	7	1.02546	0.357183
W5NRN5	Uncharacterized protein OS=Ovis aries GN=PEX11G PE=4 SV=1 - [W5NRN5_SHEEP]	10.79	2	1.08028	0.357051
W5Q2G5	Uncharacterized protein (Fragment) OS=Ovis aries GN=TOMM22 PE=4 SV=1 - [W5Q2G5_SHEEP]	8.45	1	0.951298	0.35702
W5P1S6	Dolichyl-diphosphooligosaccharide--protein glycosyltransferase subunit 1 OS=Ovis aries GN=RPN1 PE=3 SV=1 - [W5P1S6_SHEEP]	27.86	15	0.973761	0.356946
W5PVD4	GTP:AMP phosphotransferase AK3, mitochondrial OS=Ovis aries GN=AK3 PE=3 SV=1 - [W5PVD4_SHEEP]	46.26	11	0.958146	0.355135
W5PQC5	Uncharacterized protein OS=Ovis aries GN=RPLP0 PE=3 SV=1 - [W5PQC5_SHEEP]	22.68	6	1.01796	0.355027
W5PYK0	Uncharacterized protein OS=Ovis aries GN=EIF4A1 PE=3 SV=1 - [W5PYK0_SHEEP]	33.42	5	0.948573	0.354377
W5PNV0	Uncharacterized protein (Fragment) OS=Ovis aries GN=RPL12 PE=3 SV=1 - [W5PNV0_SHEEP]	39.27	5	0.962249	0.353274
W5PUH2	Uncharacterized protein (Fragment) OS=Ovis aries GN=ACSM3 PE=4 SV=1 - [W5PUH2_SHEEP]	38.91	20	1.05374	0.352975
W5P481	Uncharacterized protein OS=Ovis aries GN=COL1A1 PE=4 SV=1 - [W5P481_SHEEP]	8.28	11	0.787653	0.352718
W5NWZ2	Uncharacterized protein OS=Ovis aries GN=FAM96B PE=4 SV=1 - [W5NWZ2_SHEEP]	13.17	1	1.07176	0.352488
W5NY50	ATP synthase subunit alpha OS=Ovis aries GN=ATP5A1 PE=3 SV=1 - [W5NY50_SHEEP]	43.4	20	1.02434	0.352441
W5P2X9	Cytochrome b-c1 complex subunit Rieske, mitochondrial OS=Ovis aries GN=LOC101113001 PE=4 SV=1 - [W5P2X9_SHEEP]	33.21	6	0.957254	0.351702
W5PUK3	Uncharacterized protein OS=Ovis aries GN=RPS11 PE=3 SV=1 - [W5PUK3_SHEEP]	35.44	6	1.0294	0.351533
W5PE73	Uncharacterized protein OS=Ovis aries GN=SMPDL3A PE=4 SV=1 - [W5PE73_SHEEP]	5.97	2	1.19101	0.35083
W5QDT2	Uncharacterized protein OS=Ovis aries GN=SFPQ PE=4 SV=1 - [W5QDT2_SHEEP]	7.03	4	1.01704	0.350763
W5Q740	Uncharacterized protein (Fragment) OS=Ovis aries GN=ABCD3 PE=3 SV=1 - [W5Q740_SHEEP]	13.4	7	0.961853	0.35042
W5QI36	Uncharacterized protein OS=Ovis aries GN=HEBP1 PE=4 SV=1 - [W5QI36_SHEEP]	32.46	5	1.06509	0.350094
H9CH14	Integrin-linked kinase OS=Ovis aries GN=ILK PE=2 SV=1 - [H9CH14_SHEEP]	5.53	2	1.11451	0.349926
W5Q1M0	Beta-galactosidase (Fragment) OS=Ovis aries GN=GLB1 PE=3 SV=1 - [W5Q1M0_SHEEP]	1.23	1	1.10655	0.349427
W5Q754	Uncharacterized protein OS=Ovis aries GN=TTN PE=4 SV=1 - [W5Q754_SHEEP]	0.03	1	0.957535	0.349377
W5Q2E8	Uncharacterized protein (Fragment) OS=Ovis aries GN=LOC101118372 PE=4 SV=1 - [W5Q2E8_SHEEP]	15.82	4	1.05802	0.349345
W5Q5W2	Uncharacterized protein (Fragment) OS=Ovis aries GN=SCARB2 PE=4 SV=1 - [W5Q5W2_SHEEP]	4.78	2	1.10171	0.348536
W5NW44	Uncharacterized protein OS=Ovis aries GN=TRAP1 PE=3 SV=1 - [W5NW44_SHEEP]	15.67	7	1.02165	0.348223
Q9GL59	Vitamin K-dependent gamma-carboxylase OS=Ovis aries GN=GGCX PE=2 SV=1 - [VKGC_SHEEP]	1.85	1	1.135	0.347564
W5PWN6	Serine/threonine-protein phosphatase (Fragment) OS=Ovis aries GN=CDKL3 PE=3 SV=1 - [W5PWN6_SHEEP]	9.45	2	1.03172	0.347256
W5P7U3	Uncharacterized protein OS=Ovis aries GN=SORBS1 PE=4 SV=1 - [W5P7U3_SHEEP]	1.31	1	1.04255	0.346887
W5PES1	Uncharacterized protein OS=Ovis aries GN=IARS PE=3 SV=1 - [W5PES1_SHEEP]	2.22	2	0.962013	0.346605
W5P7T1	Uncharacterized protein (Fragment) OS=Ovis aries GN=PLS1 PE=4 SV=1 - [W5P7T1_SHEEP]	4.25	1	0.955427	0.346389
W5PL79	Uncharacterized protein OS=Ovis aries GN=ALDH4A1 PE=3 SV=1 - [W5PL79_SHEEP]	31.26	15	0.896302	0.345884
W5PF71	Uncharacterized protein (Fragment) OS=Ovis aries GN=KPNB1 PE=4 SV=1 - [W5PF71_SHEEP]	13.39	8	1.03033	0.345795
W5PD87	Anion exchange protein OS=Ovis aries GN=SLC4A1 PE=3 SV=1 - [W5PD87_SHEEP]	14.62	11	0.93465	0.345594
C5IJ83	RAB8A OS=Ovis aries GN=RAB8A PE=2 SV=1 - [C5IJ83_SHEEP]	20.77	2	1.02797	0.345044
W5PEK0	Uncharacterized protein OS=Ovis aries GN=PAAF1 PE=4 SV=1 - [W5PEK0_SHEEP]	2.04	1	0.898569	0.344988
W5PRG8	Uncharacterized protein OS=Ovis aries GN=CREG1 PE=4 SV=1 - [W5PRG8_SHEEP]	6.75	1	1.0822	0.344819
W5P608	Uncharacterized protein OS=Ovis aries GN=LOC101107486 PE=3 SV=1 - [W5P608_SHEEP]	32.86	6	1.11352	0.344628
W5PWY0	Arginase (Fragment) OS=Ovis aries GN=ARG1 PE=3 SV=1 - [W5PWY0_SHEEP]	44.6	12	1.01569	0.344349
W5Q258	Uncharacterized protein OS=Ovis aries GN=G3BP2 PE=4 SV=1 - [W5Q258_SHEEP]	8.29	3	0.949466	0.344192
W5Q9A3	Uncharacterized protein OS=Ovis aries GN=LSM8 PE=4 SV=1 - [W5Q9A3_SHEEP]	16.67	1	0.929178	0.343546
W5PL67	Succinyl-CoA ligase subunit beta OS=Ovis aries GN=SUCLG2 PE=3 SV=1 - [W5PL67_SHEEP]	42.59	19	1.02164	0.343027
B2LSM7	N-acetylgalactosaminidase alpha OS=Ovis aries PE=2 SV=1 - [B2LSM7_SHEEP]	7.54	2	1.16718	0.342634
B0FYY4	Integrin beta-1 OS=Ovis aries GN=ITGB1 PE=2 SV=1 - [ITB1_SHEEP]	7.89	5	1.01148	0.341569
W5PZS0	Uncharacterized protein OS=Ovis aries GN=ALG9 PE=4 SV=1 - [W5PZS0_SHEEP]	2.57	1	1.45887	0.34123
W5NWR1	Uncharacterized protein OS=Ovis aries GN=LOC101118441 PE=3 SV=1 - [W5NWR1_SHEEP]	11.64	3	0.91957	0.34089
W5Q0C3	Kinesin-like protein (Fragment) OS=Ovis aries GN=KIF13B PE=3 SV=1 - [W5Q0C3_SHEEP]	1.91	2	0.90724	0.340628
C5ISB4	SGT1 suppressor of G2 allele of SKP1 OS=Ovis aries GN=SUGT1 PE=2 SV=1 - [C5ISB4_SHEEP]	2.67	1	1.05677	0.340268
W5Q9Q5	Uncharacterized protein OS=Ovis aries GN=PANK4 PE=4 SV=1 - [W5Q9Q5_SHEEP]	1.81	1	0.860253	0.339935
W5NTV6	Uncharacterized protein OS=Ovis aries PE=4 SV=1 - [W5NTV6_SHEEP]	9.84	1	0.955031	0.339256
W5Q2C5	Acetyltransferase component of pyruvate dehydrogenase complex OS=Ovis aries GN=DLAT PE=3 SV=1 - [W5Q2C5_SHEEP]	11.75	6	0.984004	0.338997
W5P283	Uncharacterized protein OS=Ovis aries GN=PML PE=4 SV=1 - [W5P283_SHEEP]	1.18	1	0.852136	0.338888
W5PNE9	Uncharacterized protein (Fragment) OS=Ovis aries GN=HYPK PE=4 SV=1 - [W5PNE9_SHEEP]	12.88	1	0.923306	0.338876
W5Q0F9	Uncharacterized protein OS=Ovis aries GN=UQCRC2 PE=3 SV=1 - [W5Q0F9_SHEEP]	41.72	14	0.979664	0.33728
W5QF90	Ribosomal protein (Fragment) OS=Ovis aries GN=LOC101108801 PE=3 SV=1 - [W5QF90_SHEEP]	27.27	3	1.06227	0.337085
Q08ET7	Cytochrome P450 isoform 2J OS=Ovis aries PE=2 SV=1 - [Q08ET7_SHEEP]	10.96	1	1.03936	0.336744
W5P6D2	Uncharacterized protein OS=Ovis aries GN=MGLL PE=4 SV=1 - [W5P6D2_SHEEP]	13.53	3	1.05394	0.336576
W5NW87	Uncharacterized protein OS=Ovis aries GN=IDO2 PE=4 SV=1 - [W5NW87_SHEEP]	16.95	6	1.1032	0.336304
W5PEV7	Uncharacterized protein OS=Ovis aries GN=DYNLL2 PE=4 SV=1 - [W5PEV7_SHEEP]	16.67	1	1.06916	0.335779
W5Q0R0	Uncharacterized protein (Fragment) OS=Ovis aries GN=ACSS3 PE=4 SV=1 - [W5Q0R0_SHEEP]	35.4	22	1.06389	0.334986
W5Q0R8	Uncharacterized protein OS=Ovis aries GN=HACL1 PE=3 SV=1 - [W5Q0R8_SHEEP]	28.06	13	1.04418	0.333679
W5PX34	Uncharacterized protein (Fragment) OS=Ovis aries GN=LYPLA1 PE=4 SV=1 - [W5PX34_SHEEP]	31.88	5	0.955279	0.333594
W5PSW9	Uncharacterized protein OS=Ovis aries GN=RPL8 PE=3 SV=1 - [W5PSW9_SHEEP]	31.13	6	0.963729	0.3334
W5P7E2	Uncharacterized protein (Fragment) OS=Ovis aries GN=PPA1 PE=4 SV=1 - [W5P7E2_SHEEP]	22.15	5	1.05229	0.333128
W5P6D9	Uncharacterized protein OS=Ovis aries GN=PHYH PE=4 SV=1 - [W5P6D9_SHEEP]	27.3	9	1.05616	0.331281
W5PPQ6	Uncharacterized protein OS=Ovis aries GN=SEC13 PE=4 SV=1 - [W5PPQ6_SHEEP]	7.14	1	0.945198	0.331276
Q9N2J6	Glutathione S-transferase (Fragment) OS=Ovis aries PE=2 SV=1 - [Q9N2J6_SHEEP]	60.36	9	1.10664	0.331125
D4P8H6	Ribosomal protein L23a OS=Ovis aries GN=rpl23a PE=2 SV=1 - [D4P8H6_SHEEP]	13.46	2	1.03794	0.330078
W5P352	Uncharacterized protein (Fragment) OS=Ovis aries GN=PPL PE=4 SV=1 - [W5P352_SHEEP]	4.23	5	0.92233	0.329552
W5NR04	Uncharacterized protein (Fragment) OS=Ovis aries GN=HNRNPD PE=4 SV=1 - [W5NR04_SHEEP]	24.55	5	1.02625	0.329412
W5PQT9	NADPH:adrenodoxin oxidoreductase, mitochondrial OS=Ovis aries GN=FDXR PE=3 SV=1 - [W5PQT9_SHEEP]	2.66	1	0.886991	0.329191
W5PQR5	Uncharacterized protein OS=Ovis aries GN=RPL18 PE=4 SV=1 - [W5PQR5_SHEEP]	19.68	3	0.947134	0.329156
W5QIC7	Uncharacterized protein (Fragment) OS=Ovis aries GN=YBX3 PE=4 SV=1 - [W5QIC7_SHEEP]	5.08	1	0.956341	0.328376
W5NYP8	Uncharacterized protein (Fragment) OS=Ovis aries GN=DYNC1H1 PE=4 SV=1 - [W5NYP8_SHEEP]	2.87	11	0.973002	0.327993
W5PX58	Adenylyl-sulfate kinase (Fragment) OS=Ovis aries GN=PAPSS2 PE=3 SV=1 - [W5PX58_SHEEP]	18.03	5	1.12802	0.327756
W5PLY3	Uncharacterized protein OS=Ovis aries GN=DNAJA1 PE=3 SV=1 - [W5PLY3_SHEEP]	8.04	3	1.04481	0.327528
W5Q0B5	Uncharacterized protein OS=Ovis aries GN=PPP2R1A PE=4 SV=1 - [W5Q0B5_SHEEP]	17.71	9	1.03267	0.327396
W5PRM8	Uncharacterized protein OS=Ovis aries GN=PDHB PE=4 SV=1 - [W5PRM8_SHEEP]	25.07	8	1.01831	0.327362
W5QG46	Uncharacterized protein OS=Ovis aries GN=GMPPA PE=4 SV=1 - [W5QG46_SHEEP]	9.6	3	1.00511	0.327221
W5QHW8	Uncharacterized protein OS=Ovis aries GN=SLC2A2 PE=3 SV=1 - [W5QHW8_SHEEP]	8.62	4	1.0599	0.326926
W5PHS6	Uncharacterized protein OS=Ovis aries GN=CWC15 PE=4 SV=1 - [W5PHS6_SHEEP]	4.76	1	1.2754	0.326664
W5NUN8	Uncharacterized protein OS=Ovis aries GN=AKR1A1 PE=4 SV=1 - [W5NUN8_SHEEP]	53.85	16	1.02335	0.325055
W5PVV9	Uncharacterized protein (Fragment) OS=Ovis aries GN=MIA3 PE=4 SV=1 - [W5PVV9_SHEEP]	4.07	6	0.932069	0.324761
W5PQ00	Uncharacterized protein OS=Ovis aries GN=DIABLO PE=4 SV=1 - [W5PQ00_SHEEP]	8.52	2	0.883184	0.323371
W5Q5H8	Fibrinogen alpha chain OS=Ovis aries GN=FGA PE=4 SV=1 - [W5Q5H8_SHEEP]	27.96	22	0.96754	0.323334
W5QEM8	Uncharacterized protein (Fragment) OS=Ovis aries GN=CYP27A1 PE=3 SV=1 - [W5QEM8_SHEEP]	17.25	5	0.941719	0.32299
W5NVY3	Uncharacterized protein OS=Ovis aries GN=CLTB PE=4 SV=1 - [W5NVY3_SHEEP]	3.95	1	1.02437	0.322368
W5P935	Uncharacterized protein OS=Ovis aries GN=APMAP PE=4 SV=1 - [W5P935_SHEEP]	14.32	4	0.941791	0.322359
W5QGS4	Uncharacterized protein OS=Ovis aries GN=PHGDH PE=3 SV=1 - [W5QGS4_SHEEP]	30.28	14	1.03291	0.320829
W5PP04	Guanine nucleotide-binding protein subunit gamma OS=Ovis aries GN=GNG12 PE=3 SV=1 - [W5PP04_SHEEP]	15.28	1	1.07836	0.32024
W5Q6J0	Uncharacterized protein OS=Ovis aries GN=LOC101111388 PE=4 SV=1 - [W5Q6J0_SHEEP]	20.2	2	1.09083	0.32009
W5PNV5	Uncharacterized protein (Fragment) OS=Ovis aries GN=GCN1L1 PE=4 SV=1 - [W5PNV5_SHEEP]	1.34	3	0.948377	0.319888
W5QDD4	ATP-dependent 6-phosphofructokinase OS=Ovis aries GN=PFKM PE=3 SV=1 - [W5QDD4_SHEEP]	7.6	4	1.02174	0.319564
W5QIH2	Uncharacterized protein OS=Ovis aries GN=TMOD3 PE=4 SV=1 - [W5QIH2_SHEEP]	9.09	2	1.07059	0.319246
W5P995	Uncharacterized protein OS=Ovis aries GN=LRPPRC PE=4 SV=1 - [W5P995_SHEEP]	5.52	7	1.08712	0.317756
W5NY82	Uncharacterized protein OS=Ovis aries GN=HDHD3 PE=4 SV=1 - [W5NY82_SHEEP]	37.85	7	0.975443	0.317589
W5PVI0	Uncharacterized protein OS=Ovis aries GN=CCDC47 PE=4 SV=1 - [W5PVI0_SHEEP]	3.09	1	0.95469	0.317534
W5NZH4	Cytochrome P450 OS=Ovis aries GN=CYP1A2 PE=3 SV=1 - [W5NZH4_SHEEP]	11.52	3	1.16693	0.317132
W5PEM1	Uncharacterized protein (Fragment) OS=Ovis aries GN=PTGES3 PE=4 SV=1 - [W5PEM1_SHEEP]	11.11	1	0.925821	0.317125
W5P4E7	Uncharacterized protein OS=Ovis aries GN=COX6B1 PE=4 SV=1 - [W5P4E7_SHEEP]	51.16	4	0.962258	0.31699
W5PID7	Uncharacterized protein OS=Ovis aries GN=UBE4A PE=4 SV=1 - [W5PID7_SHEEP]	1.31	1	0.852729	0.316964
W5PZD2	Uncharacterized protein OS=Ovis aries GN=ALDH8A1 PE=3 SV=1 - [W5PZD2_SHEEP]	45.17	17	1.05554	0.316234
W5PKD3	Uncharacterized protein OS=Ovis aries GN=GNAI2 PE=4 SV=1 - [W5PKD3_SHEEP]	18.59	4	1.03953	0.315957
W5QGT1	Uncharacterized protein OS=Ovis aries GN=CUL3 PE=3 SV=1 - [W5QGT1_SHEEP]	1.74	1	1.06043	0.315776
W5QHD5	Uncharacterized protein OS=Ovis aries GN=LOC101105149 PE=4 SV=1 - [W5QHD5_SHEEP]	27.51	6	1.05972	0.315451
W5Q7M7	Uncharacterized protein OS=Ovis aries GN=HNRNPA3 PE=4 SV=1 - [W5Q7M7_SHEEP]	15.26	5	1.04767	0.314792
B2ZA85	Calpain 1 80 kDa subunit OS=Ovis aries PE=2 SV=1 - [B2ZA85_SHEEP]	5.31	3	1.02122	0.314786
Q1PCR9	Calpain II small subunit (Fragment) OS=Ovis aries PE=2 SV=1 - [Q1PCR9_SHEEP]	14.13	2	1.04364	0.314085
W5QEH9	Uncharacterized protein OS=Ovis aries GN=THRAP3 PE=4 SV=1 - [W5QEH9_SHEEP]	1.25	1	1.10767	0.313961
W5P7L0	Uncharacterized protein OS=Ovis aries GN=SUN1 PE=4 SV=1 - [W5P7L0_SHEEP]	1.6	1	0.861432	0.313634
W5PVJ7	Uncharacterized protein OS=Ovis aries GN=C18H14orf142 PE=4 SV=1 - [W5PVJ7_SHEEP]	18	1	0.891324	0.313539
W5P7E0	Uncharacterized protein OS=Ovis aries GN=SARS2 PE=3 SV=1 - [W5P7E0_SHEEP]	3.46	1	0.920593	0.313386
W5QGT9	Uncharacterized protein OS=Ovis aries GN=HMGCS2 PE=4 SV=1 - [W5QGT9_SHEEP]	32.28	12	0.872686	0.313191
W5P6S5	Uncharacterized protein (Fragment) OS=Ovis aries PE=4 SV=1 - [W5P6S5_SHEEP]	28.43	6	1.04497	0.313021
P79360	Myeloid antimicrobial peptide OS=Ovis aries GN=Map-34 PE=4 SV=1 - [P79360_SHEEP]	16.36	2	0.862734	0.312937
C8BKC5	Peroxiredoxin 2 OS=Ovis aries GN=PRDX2 PE=2 SV=1 - [C8BKC5_SHEEP]	29.29	7	0.907094	0.312899
W5PK29	Uncharacterized protein OS=Ovis aries GN=STRN PE=4 SV=1 - [W5PK29_SHEEP]	2.82	1	0.833375	0.311346
W5NUN0	Uncharacterized protein OS=Ovis aries GN=PRDX3 PE=4 SV=1 - [W5NUN0_SHEEP]	21.4	5	0.944089	0.311282
W5PKM1	Phospholipid-transporting ATPase OS=Ovis aries GN=ATP11C PE=3 SV=1 - [W5PKM1_SHEEP]	5.27	4	0.983198	0.311123
Q2VA74	Tumor necrosis factor superfamily member 5-induced protein 1-like OS=Ovis aries PE=2 SV=1 - [Q2VA74_SHEEP]	7.63	1	1.0579	0.310588
W5PLG7	Uncharacterized protein OS=Ovis aries GN=LOC101116136 PE=4 SV=1 - [W5PLG7_SHEEP]	31.18	4	1.17734	0.310361
W5PB83	Serine hydroxymethyltransferase OS=Ovis aries GN=SHMT2 PE=3 SV=1 - [W5PB83_SHEEP]	30.32	10	1.15611	0.310288
W5Q5D2	O-acyltransferase OS=Ovis aries GN=SOAT2 PE=3 SV=1 - [W5Q5D2_SHEEP]	7.35	3	0.941568	0.309577
W5P556	Uncharacterized protein OS=Ovis aries GN=SLK PE=4 SV=1 - [W5P556_SHEEP]	1.05	1	0.893468	0.308553
W5PZC7	Uncharacterized protein OS=Ovis aries GN=DHRS3 PE=3 SV=1 - [W5PZC7_SHEEP]	7.62	2	1.0237	0.307795
W5QEX1	Uncharacterized protein OS=Ovis aries GN=NFU1 PE=4 SV=1 - [W5QEX1_SHEEP]	11.02	2	1.08222	0.307125
W5P171	Uncharacterized protein OS=Ovis aries GN=ARHGAP1 PE=4 SV=1 - [W5P171_SHEEP]	9.11	4	1.02566	0.307099
Q29439	Complement component C4 (Fragment) OS=Ovis aries GN=C4 PE=4 SV=1 - [Q29439_SHEEP]	15.5	1	0.984412	0.306957
W5QAH8	NADH dehydrogenase [ubiquinone] 1 alpha subcomplex subunit 2 OS=Ovis aries GN=NDUFA2 PE=4 SV=1 - [W5QAH8_SHEEP]	22.22	2	1.08107	0.306584
W5QCW4	Uncharacterized protein OS=Ovis aries GN=PREB PE=4 SV=1 - [W5QCW4_SHEEP]	6.7	2	0.944745	0.306413
W5QEA9	Uncharacterized protein OS=Ovis aries GN=ATP5F1 PE=4 SV=1 - [W5QEA9_SHEEP]	17.97	5	1.06032	0.306213
K4P1S5	Peptidyl-prolyl cis-trans isomerase OS=Ovis aries GN=PPIA PE=2 SV=1 - [K4P1S5_SHEEP]	62.2	12	0.991531	0.305324
W5PZC8	Uncharacterized protein OS=Ovis aries GN=MTTP PE=4 SV=1 - [W5PZC8_SHEEP]	35.46	28	1.03564	0.30477
C5IWU4	ADP-ribosylation factor-like 3 OS=Ovis aries GN=ARL3 PE=2 SV=1 - [C5IWU4_SHEEP]	8.79	1	1.16265	0.304735
W5P473	Uncharacterized protein OS=Ovis aries GN=LOC101120865 PE=4 SV=1 - [W5P473_SHEEP]	14.52	1	1.09201	0.303504
W5PXV8	40S ribosomal protein S6 OS=Ovis aries GN=RPS6 PE=3 SV=1 - [W5PXV8_SHEEP]	22.09	5	1.04328	0.303475
I1W6S6	Hydroxysteroid (17-beta) dehydrogenase 2 OS=Ovis aries PE=2 SV=1 - [I1W6S6_SHEEP]	5.67	2	1.13922	0.303154
W5P142	Uncharacterized protein (Fragment) OS=Ovis aries GN=SLC27A5 PE=4 SV=1 - [W5P142_SHEEP]	24.65	9	1.09411	0.302515
W5QCB0	Uncharacterized protein (Fragment) OS=Ovis aries GN=SNX2 PE=4 SV=1 - [W5QCB0_SHEEP]	16.74	6	1.02866	0.300999
W5Q6F0	Histone H2A OS=Ovis aries GN=H2AFX PE=3 SV=1 - [W5Q6F0_SHEEP]	32.17	1	1.06621	0.300626
W5QJ45	Uncharacterized protein OS=Ovis aries GN=GPHN PE=4 SV=1 - [W5QJ45_SHEEP]	9.86	6	0.993608	0.300335
W5PZJ8	Uncharacterized protein OS=Ovis aries GN=ASRGL1 PE=4 SV=1 - [W5PZJ8_SHEEP]	17.31	5	0.967412	0.299684
W5NVT3	Uncharacterized protein OS=Ovis aries GN=SND1 PE=4 SV=1 - [W5NVT3_SHEEP]	28.59	19	1.02387	0.29954
W5PVL7	Uncharacterized protein OS=Ovis aries GN=SIRT5 PE=3 SV=1 - [W5PVL7_SHEEP]	10	2	0.915662	0.298776
W5P566	Uncharacterized protein (Fragment) OS=Ovis aries GN=ARFGAP2 PE=4 SV=1 - [W5P566_SHEEP]	3.63	1	1.03287	0.29874
W5P6M2	Uncharacterized protein OS=Ovis aries GN=PSMD5 PE=4 SV=1 - [W5P6M2_SHEEP]	12.1	5	1.07837	0.297933
W5PWC5	Receptor protein-tyrosine kinase OS=Ovis aries GN=EGFR PE=3 SV=1 - [W5PWC5_SHEEP]	1.65	1	0.884724	0.297908
W5QC41	Pyruvate kinase (Fragment) OS=Ovis aries GN=PKM PE=3 SV=1 - [W5QC41_SHEEP]	16.4	6	0.945363	0.297848
W5PJZ2	Uncharacterized protein OS=Ovis aries GN=SERPING1 PE=3 SV=1 - [W5PJZ2_SHEEP]	11.79	5	0.964923	0.296421
W5PZ94	Aconitate hydratase OS=Ovis aries GN=ACO1 PE=3 SV=1 - [W5PZ94_SHEEP]	35.77	26	0.992433	0.296269
B9VGZ5	Reticulon OS=Ovis aries PE=2 SV=1 - [B9VGZ5_SHEEP]	19.1	3	1.08999	0.296081
W5QBW5	Uncharacterized protein OS=Ovis aries GN=LBP PE=4 SV=1 - [W5QBW5_SHEEP]	5.37	2	1.0963	0.296072
W5Q4S3	Uncharacterized protein OS=Ovis aries GN=RPL3 PE=3 SV=1 - [W5Q4S3_SHEEP]	19.6	8	1.03814	0.295986
W5Q813	Uncharacterized protein OS=Ovis aries GN=NOP58 PE=4 SV=1 - [W5Q813_SHEEP]	2.24	1	1.05472	0.29539
W5P500	Proteasome subunit beta type OS=Ovis aries GN=PSMB1 PE=3 SV=1 - [W5P500_SHEEP]	19.92	3	1.02957	0.294594
W5PM73	Uncharacterized protein OS=Ovis aries GN=UAP1 PE=4 SV=1 - [W5PM73_SHEEP]	7.28	3	1.06026	0.294379
W5P1F8	Uncharacterized protein (Fragment) OS=Ovis aries GN=SEC23IP PE=4 SV=1 - [W5P1F8_SHEEP]	1.07	1	1.24262	0.293521
W5NZ70	Uncharacterized protein (Fragment) OS=Ovis aries GN=LGALS3BP PE=4 SV=1 - [W5NZ70_SHEEP]	3.92	1	0.879271	0.291195
W5PRA0	Uncharacterized protein (Fragment) OS=Ovis aries GN=BPNT1 PE=4 SV=1 - [W5PRA0_SHEEP]	2.59	1	1.03525	0.290806
W5PN01	Uncharacterized protein OS=Ovis aries GN=NDUFV3 PE=4 SV=1 - [W5PN01_SHEEP]	5.12	2	0.858417	0.290294
W5NXP3	Uncharacterized protein OS=Ovis aries GN=LOC101111083 PE=3 SV=1 - [W5NXP3_SHEEP]	30.24	4	0.87629	0.290029
W5PQG6	Uncharacterized protein OS=Ovis aries GN=ISYNA1 PE=4 SV=1 - [W5PQG6_SHEEP]	7.51	3	1.09709	0.28951
W5PTN6	Uncharacterized protein (Fragment) OS=Ovis aries GN=COL6A2 PE=4 SV=1 - [W5PTN6_SHEEP]	3.81	3	1.03382	0.28877
W5NPU0	Uncharacterized protein OS=Ovis aries PE=4 SV=1 - [W5NPU0_SHEEP]	15.79	6	0.988466	0.288481
D0EP88	Prefoldin 6 OS=Ovis aries GN=PFDN6 PE=4 SV=1 - [D0EP88_SHEEP]	21.71	3	1.11178	0.288149
W5Q4W8	Uncharacterized protein OS=Ovis aries GN=HSPA9 PE=3 SV=1 - [W5Q4W8_SHEEP]	46.83	30	0.963311	0.288118
W5QI00	Uncharacterized protein (Fragment) OS=Ovis aries GN=LACTB PE=4 SV=1 - [W5QI00_SHEEP]	17.7	6	1.03151	0.28714
W5PYU6	Uncharacterized protein OS=Ovis aries GN=BBOX1 PE=4 SV=1 - [W5PYU6_SHEEP]	20.16	7	0.967644	0.286959
W5PT97	Uncharacterized protein OS=Ovis aries GN=C8orf82 PE=4 SV=1 - [W5PT97_SHEEP]	8.26	1	0.925762	0.28679
W5NYT2	Uncharacterized protein OS=Ovis aries GN=PBXIP1 PE=4 SV=1 - [W5NYT2_SHEEP]	1.6	1	1.13385	0.286312
W5NX12	Uncharacterized protein OS=Ovis aries GN=EPB41 PE=4 SV=1 - [W5NX12_SHEEP]	2.91	2	0.955624	0.284719
W5PYH9	Uncharacterized protein (Fragment) OS=Ovis aries GN=RPL18A PE=3 SV=1 - [W5PYH9_SHEEP]	29.94	5	1.05569	0.283541
W5PD90	Uncharacterized protein OS=Ovis aries GN=AUH PE=3 SV=1 - [W5PD90_SHEEP]	23.48	4	0.95981	0.28349
W5NX03	Uncharacterized protein (Fragment) OS=Ovis aries GN=AS3MT PE=4 SV=1 - [W5NX03_SHEEP]	25.75	8	1.09404	0.283295
W5PVN0	Uncharacterized protein OS=Ovis aries GN=LOC101111664 PE=3 SV=1 - [W5PVN0_SHEEP]	23.22	4	1.07903	0.283262
W5NYN6	Reticulon (Fragment) OS=Ovis aries GN=RTN3 PE=4 SV=1 - [W5NYN6_SHEEP]	1.07	1	1.08439	0.282992
W5QH43	Uncharacterized protein OS=Ovis aries GN=LOC100037661 PE=3 SV=1 - [W5QH43_SHEEP]	20.1	2	0.978519	0.28227
W5Q6C0	Uncharacterized protein OS=Ovis aries GN=CYP7B1 PE=3 SV=1 - [W5Q6C0_SHEEP]	6.13	2	0.909769	0.282218
W5NS79	Uncharacterized protein OS=Ovis aries GN=LOC101110657 PE=4 SV=1 - [W5NS79_SHEEP]	42.67	7	1.09627	0.282161
W5PWY3	Uncharacterized protein OS=Ovis aries GN=PDXP PE=4 SV=1 - [W5PWY3_SHEEP]	23.31	5	0.934474	0.281716
W5QA48	Uncharacterized protein (Fragment) OS=Ovis aries GN=DMD PE=4 SV=1 - [W5QA48_SHEEP]	6.23	2	0.888397	0.281699
W5PIU7	Uncharacterized protein (Fragment) OS=Ovis aries GN=MTPN PE=4 SV=1 - [W5PIU7_SHEEP]	14.29	1	0.878474	0.281653
W5PYG7	Uncharacterized protein (Fragment) OS=Ovis aries GN=EIF3L PE=3 SV=1 - [W5PYG7_SHEEP]	9.28	4	0.918963	0.281627
W5P0A6	Uncharacterized protein (Fragment) OS=Ovis aries GN=PAFAH1B2 PE=4 SV=1 - [W5P0A6_SHEEP]	12.17	2	0.942432	0.281546
W5Q9T3	Uncharacterized protein OS=Ovis aries GN=LMNB1 PE=3 SV=1 - [W5Q9T3_SHEEP]	11.26	5	1.10411	0.281401
W5Q8S5	Uncharacterized protein OS=Ovis aries GN=ERAP1 PE=4 SV=1 - [W5Q8S5_SHEEP]	0.85	1	1.04095	0.281205
W5QCS1	Uncharacterized protein OS=Ovis aries GN=DDX23 PE=3 SV=1 - [W5QCS1_SHEEP]	1.65	1	0.837185	0.280594
W5PE74	Uncharacterized protein OS=Ovis aries GN=NSDHL PE=3 SV=1 - [W5PE74_SHEEP]	9.4	3	0.93284	0.27976
W5PTS5	Uncharacterized protein (Fragment) OS=Ovis aries GN=CISD1 PE=4 SV=1 - [W5PTS5_SHEEP]	44.86	4	0.949231	0.279614
W5Q675	Uncharacterized protein OS=Ovis aries GN=LOC780524 PE=3 SV=1 - [W5Q675_SHEEP]	36.79	10	0.935182	0.279185
W5Q3U8	Uncharacterized protein OS=Ovis aries GN=FN3K PE=4 SV=1 - [W5Q3U8_SHEEP]	9.39	2	0.937714	0.27876
W5NZ14	Uncharacterized protein OS=Ovis aries GN=SHC1 PE=4 SV=1 - [W5NZ14_SHEEP]	3.17	1	0.881595	0.277952
Q7M355	Glutathione peroxidase (Fragment) OS=Ovis aries PE=1 SV=1 - [Q7M355_SHEEP]	84.62	1	0.928762	0.277951
W5PKN3	Uncharacterized protein OS=Ovis aries GN=PDLIM2 PE=4 SV=1 - [W5PKN3_SHEEP]	9.2	2	1.10737	0.277528
W5PZT4	Uncharacterized protein OS=Ovis aries GN=RPS20 PE=3 SV=1 - [W5PZT4_SHEEP]	19.33	2	1.02413	0.277428
W5PG83	Serine/threonine-protein phosphatase 2A activator (Fragment) OS=Ovis aries GN=PPP2R4 PE=3 SV=1 - [W5PG83_SHEEP]	13.35	4	0.973156	0.277365
W5PDK7	Uncharacterized protein OS=Ovis aries GN=PCCB PE=4 SV=1 - [W5PDK7_SHEEP]	51.09	21	1.07296	0.277345
W5PJ73	Uncharacterized protein OS=Ovis aries GN=NDUFS2 PE=3 SV=1 - [W5PJ73_SHEEP]	15.78	5	1.01571	0.277025
W5QAL9	Uncharacterized protein (Fragment) OS=Ovis aries GN=NPLOC4 PE=4 SV=1 - [W5QAL9_SHEEP]	2.96	1	0.933994	0.276862
W5P929	Uncharacterized protein OS=Ovis aries GN=MARS PE=3 SV=1 - [W5P929_SHEEP]	6.83	4	0.974474	0.276665
W5NSD5	Uncharacterized protein OS=Ovis aries GN=RAP1B PE=4 SV=1 - [W5NSD5_SHEEP]	34.24	1	0.945264	0.27645
W5PGC5	Aldose 1-epimerase OS=Ovis aries GN=GALM PE=3 SV=1 - [W5PGC5_SHEEP]	26.9	6	1.08125	0.276335
W5PMM7	Protein disulfide-isomerase (Fragment) OS=Ovis aries GN=PDIA3 PE=3 SV=1 - [W5PMM7_SHEEP]	65.26	32	1.03281	0.276295
W5PKK9	Uncharacterized protein OS=Ovis aries GN=LOC101107323 PE=4 SV=1 - [W5PKK9_SHEEP]	12.05	1	0.970289	0.275916
W5QIA8	Tyrosine--tRNA ligase (Fragment) OS=Ovis aries GN=YARS PE=3 SV=1 - [W5QIA8_SHEEP]	8.85	5	1.07542	0.275793
W5P4S2	Uncharacterized protein OS=Ovis aries GN=TXNL1 PE=4 SV=1 - [W5P4S2_SHEEP]	11.15	2	0.951596	0.275697
W5NPE3	Uncharacterized protein OS=Ovis aries GN=HAO1 PE=4 SV=1 - [W5NPE3_SHEEP]	42.16	13	1.06781	0.275479
P32262	Antithrombin-III OS=Ovis aries GN=SERPINC1 PE=2 SV=1 - [ANT3_SHEEP]	31.83	11	1.03777	0.275458
W5P744	Uncharacterized protein OS=Ovis aries PE=4 SV=1 - [W5P744_SHEEP]	9.77	2	0.920308	0.274425
W5PMM5	Uncharacterized protein (Fragment) OS=Ovis aries GN=ERP44 PE=4 SV=1 - [W5PMM5_SHEEP]	25.43	9	0.950121	0.273959
W5PJI9	Uncharacterized protein OS=Ovis aries GN=UFM1 PE=4 SV=1 - [W5PJI9_SHEEP]	25.23	1	1.03615	0.273924
A8IF71	Calpain II 80 kDa subunit OS=Ovis aries PE=2 SV=1 - [A8IF71_SHEEP]	4.14	2	0.96683	0.273229
W5QI77	Adenylate kinase 2, mitochondrial OS=Ovis aries GN=AK2 PE=3 SV=1 - [W5QI77_SHEEP]	51.54	10	1.01865	0.273112
I1WXR3	Alpha-1-antitrypsin transcript variant 1 OS=Ovis aries GN=SERPINA1 PE=2 SV=1 - [I1WXR3_SHEEP]	18.51	9	0.925055	0.272264
W5PNC2	Uncharacterized protein (Fragment) OS=Ovis aries GN=NANS PE=4 SV=1 - [W5PNC2_SHEEP]	9.44	2	1.05354	0.271927
W5PSR9	Dimethylaniline monooxygenase [N-oxide-forming] OS=Ovis aries GN=FMO1 PE=3 SV=1 - [W5PSR9_SHEEP]	45.11	20	1.03545	0.271408
W5PKL6	Uncharacterized protein (Fragment) OS=Ovis aries GN=EIF4G2 PE=4 SV=1 - [W5PKL6_SHEEP]	3.61	3	0.939636	0.270324
W5PJL5	Sulfotransferase OS=Ovis aries GN=SULT1B1 PE=3 SV=1 - [W5PJL5_SHEEP]	25.34	7	1.08757	0.268855
W5QI03	Uncharacterized protein OS=Ovis aries GN=TPM1 PE=3 SV=1 - [W5QI03_SHEEP]	23.81	1	0.956569	0.268373
W5NQP9	Fructose-bisphosphate aldolase (Fragment) OS=Ovis aries GN=ALDOC PE=3 SV=1 - [W5NQP9_SHEEP]	8.06	1	1.16569	0.268154
W5PUH5	Uncharacterized protein OS=Ovis aries GN=LGMN PE=4 SV=1 - [W5PUH5_SHEEP]	7.16	2	0.904	0.26755
W5PK09	Uncharacterized protein (Fragment) OS=Ovis aries GN=ARL6IP5 PE=4 SV=1 - [W5PK09_SHEEP]	20	3	1.02884	0.266472
W5P2K4	Uncharacterized protein (Fragment) OS=Ovis aries GN=CLYBL PE=4 SV=1 - [W5P2K4_SHEEP]	11.22	2	0.890498	0.26533
W5QA37	Carboxylic ester hydrolase OS=Ovis aries GN=LOC101116336 PE=3 SV=1 - [W5QA37_SHEEP]	47.26	16	1.09212	0.265225
Q683M8	Putative vacuolar ATP synthase subunit E (Fragment) OS=Ovis aries GN=atp6V1E1 PE=2 SV=1 - [Q683M8_SHEEP]	4.84	1	1.06247	0.264838
W5PD56	Uncharacterized protein OS=Ovis aries GN=HUWE1 PE=4 SV=1 - [W5PD56_SHEEP]	0.3	1	0.916662	0.264263
W5P8I4	Uncharacterized protein OS=Ovis aries GN=SEPHS2 PE=4 SV=1 - [W5P8I4_SHEEP]	13.75	3	0.959965	0.264109
W5QET6	Uncharacterized protein OS=Ovis aries GN=SLC16A1 PE=4 SV=1 - [W5QET6_SHEEP]	2.4	1	1.64063	0.263935
W5P764	Uncharacterized protein (Fragment) OS=Ovis aries GN=CASP6 PE=3 SV=1 - [W5P764_SHEEP]	3.4	1	0.940418	0.263552
W5PRK6	Uncharacterized protein (Fragment) OS=Ovis aries GN=STAU1 PE=4 SV=1 - [W5PRK6_SHEEP]	2.71	1	1.11971	0.263391
W5QBF5	Uncharacterized protein OS=Ovis aries GN=NDUFA10 PE=4 SV=1 - [W5QBF5_SHEEP]	11.83	4	1.0805	0.263164
W5PGA3	Uncharacterized protein OS=Ovis aries GN=NDUFB9 PE=4 SV=1 - [W5PGA3_SHEEP]	6.7	1	0.889995	0.262226
W5PD82	Uncharacterized protein OS=Ovis aries GN=CALD1 PE=4 SV=1 - [W5PD82_SHEEP]	18.89	14	0.982844	0.262153
P02076	Hemoglobin subunit beta OS=Ovis aries musimon GN=HBB PE=1 SV=1 - [HBB_OVIMU]	67.59	1	0.873864	0.261896
W5P694	Uncharacterized protein OS=Ovis aries GN=RPLP2 PE=3 SV=1 - [W5P694_SHEEP]	42.34	4	1.03499	0.261834
W5QIK8	Uncharacterized protein OS=Ovis aries GN=SELENBP1 PE=4 SV=1 - [W5QIK8_SHEEP]	48.94	20	1.06091	0.260796
W5PIJ6	Tyrosine-protein phosphatase non-receptor type OS=Ovis aries GN=PTPN11 PE=3 SV=1 - [W5PIJ6_SHEEP]	2	1	1.03936	0.260781
Q7M371	Plasma proteinase inhibitor (Fragment) OS=Ovis aries PE=1 SV=1 - [Q7M371_SHEEP]	60	2	1.10212	0.260429
W5Q0Y4	Uncharacterized protein OS=Ovis aries GN=FAH PE=4 SV=1 - [W5Q0Y4_SHEEP]	38.5	10	1.04294	0.258812
W5PJ26	Uncharacterized protein OS=Ovis aries GN=UGT2A3 PE=3 SV=1 - [W5PJ26_SHEEP]	15.29	6	1.07055	0.258218
W5QH45	Uncharacterized protein OS=Ovis aries GN=KNG1 PE=4 SV=1 - [W5QH45_SHEEP]	7.57	2	1.05279	0.258145
W5Q2V0	Uncharacterized protein OS=Ovis aries GN=YKT6 PE=4 SV=1 - [W5Q2V0_SHEEP]	15.15	2	1.02087	0.257461
W5P9A0	Uncharacterized protein (Fragment) OS=Ovis aries GN=ALDH5A1 PE=3 SV=1 - [W5P9A0_SHEEP]	28.86	10	1.07709	0.257194
W5PNP2	Uncharacterized protein OS=Ovis aries GN=LOC101108419 PE=4 SV=1 - [W5PNP2_SHEEP]	13.9	2	1.05138	0.256671
W5QCC1	Signal transducer and activator of transcription (Fragment) OS=Ovis aries GN=STAT5B PE=3 SV=1 - [W5QCC1_SHEEP]	1.77	1	1.06882	0.256344
W5Q230	Uncharacterized protein OS=Ovis aries GN=MESDC2 PE=4 SV=1 - [W5Q230_SHEEP]	7.76	2	0.968436	0.255552
W5P2E2	Uncharacterized protein OS=Ovis aries GN=SYNJ2BP PE=4 SV=1 - [W5P2E2_SHEEP]	9.66	1	0.946143	0.255424
W5PEC3	Annexin OS=Ovis aries GN=ANXA6 PE=3 SV=1 - [W5PEC3_SHEEP]	58.3	39	1.00902	0.255074
W5QG19	Uncharacterized protein OS=Ovis aries GN=XPO1 PE=4 SV=1 - [W5QG19_SHEEP]	4.48	3	0.894375	0.254882
W5PRA5	Uncharacterized protein (Fragment) OS=Ovis aries GN=POMP PE=4 SV=1 - [W5PRA5_SHEEP]	9.33	1	1.09946	0.253966
F1CGV2	Cytochrome P450 2A6 (Fragment) OS=Ovis aries GN=CYP2A6 PE=2 SV=1 - [F1CGV2_SHEEP]	48.48	2	1.23062	0.253461
W5QCC2	Uncharacterized protein OS=Ovis aries GN=PMPCB PE=3 SV=1 - [W5QCC2_SHEEP]	7.33	3	0.917152	0.253152
W5P5B2	Uncharacterized protein OS=Ovis aries GN=ABAT PE=3 SV=1 - [W5P5B2_SHEEP]	4.8	2	0.90677	0.252511
W5PQB6	Uncharacterized protein OS=Ovis aries GN=ACSL5 PE=4 SV=1 - [W5PQB6_SHEEP]	33.04	17	0.924897	0.252094
W5QC06	Uncharacterized protein (Fragment) OS=Ovis aries GN=NDUFA6 PE=4 SV=1 - [W5QC06_SHEEP]	5.71	1	1.05312	0.251661
W5P587	Syndecan (Fragment) OS=Ovis aries GN=SDC4 PE=3 SV=1 - [W5P587_SHEEP]	6.93	1	1.65634	0.250971
W5Q562	Uncharacterized protein OS=Ovis aries GN=ZC3H15 PE=4 SV=1 - [W5Q562_SHEEP]	4.93	1	0.911374	0.250737
W5QEE9	Uncharacterized protein OS=Ovis aries PE=4 SV=1 - [W5QEE9_SHEEP]	13.75	3	0.918999	0.250585
W5Q438	Uncharacterized protein (Fragment) OS=Ovis aries GN=GNB2 PE=4 SV=1 - [W5Q438_SHEEP]	11.17	1	0.960138	0.250554
W5PH11	Uncharacterized protein OS=Ovis aries GN=PHYHD1 PE=4 SV=1 - [W5PH11_SHEEP]	4.11	1	1.01684	0.250488
W5PR23	Uncharacterized protein OS=Ovis aries GN=CSE1L PE=4 SV=1 - [W5PR23_SHEEP]	2.37	2	0.923057	0.249104
W5NSD9	Uncharacterized protein (Fragment) OS=Ovis aries GN=REXO2 PE=3 SV=1 - [W5NSD9_SHEEP]	13.15	2	0.958155	0.248798
W5PAX1	Uncharacterized protein (Fragment) OS=Ovis aries GN=GCLC PE=4 SV=1 - [W5PAX1_SHEEP]	17.35	9	1.08193	0.248709
W5Q0G0	Eukaryotic translation initiation factor 3 subunit G OS=Ovis aries GN=EIF3G PE=3 SV=1 - [W5Q0G0_SHEEP]	15.63	3	0.949868	0.24849
W5PPE2	Uncharacterized protein OS=Ovis aries GN=MGST3 PE=4 SV=1 - [W5PPE2_SHEEP]	8.55	1	0.939566	0.247803
W5P1G7	Uncharacterized protein OS=Ovis aries GN=HNRNPF PE=4 SV=1 - [W5P1G7_SHEEP]	23.08	5	1.03551	0.247726
W5NWF7	Elongation factor Tu (Fragment) OS=Ovis aries GN=TUFM PE=3 SV=1 - [W5NWF7_SHEEP]	43.96	16	0.961401	0.247633
W5PSD7	Uncharacterized protein OS=Ovis aries GN=RAP2C PE=4 SV=1 - [W5PSD7_SHEEP]	20.22	1	0.930425	0.247062
W5NQJ2	Uncharacterized protein (Fragment) OS=Ovis aries GN=COPS5 PE=4 SV=1 - [W5NQJ2_SHEEP]	7.37	3	1.04729	0.247028
P09199	Fructose-1,6-bisphosphatase 1 OS=Ovis aries GN=FBP1 PE=1 SV=2 - [F16P1_SHEEP]	61.42	3	1.11141	0.246949
W5P1I4	Uncharacterized protein OS=Ovis aries GN=ABCB11 PE=3 SV=1 - [W5P1I4_SHEEP]	17.89	16	0.936586	0.246623
W5P6P1	Uncharacterized protein OS=Ovis aries GN=PAFAH2 PE=4 SV=1 - [W5P6P1_SHEEP]	6.09	2	1.04955	0.246216
W5PTG8	Uncharacterized protein OS=Ovis aries GN=PM20D2 PE=4 SV=1 - [W5PTG8_SHEEP]	2.33	1	1.11295	0.24565
W5Q922	Ubiquitin carboxyl-terminal hydrolase OS=Ovis aries GN=LOC101105383 PE=3 SV=1 - [W5Q922_SHEEP]	12.61	2	0.963944	0.245288
W5Q4N2	Uncharacterized protein OS=Ovis aries GN=TFR2 PE=4 SV=1 - [W5Q4N2_SHEEP]	1.61	1	0.685734	0.244889
W5PVX4	Uncharacterized protein OS=Ovis aries GN=DBNL PE=4 SV=1 - [W5PVX4_SHEEP]	10.68	3	0.966137	0.244711
W5PN88	Uncharacterized protein (Fragment) OS=Ovis aries GN=EEF2 PE=4 SV=1 - [W5PN88_SHEEP]	30.73	24	0.966685	0.242953
W5QCV4	Uncharacterized protein OS=Ovis aries GN=DHRS1 PE=4 SV=1 - [W5QCV4_SHEEP]	40.26	10	1.04497	0.242927
W5NQQ4	Uncharacterized protein OS=Ovis aries GN=TXLNA PE=4 SV=1 - [W5NQQ4_SHEEP]	2.89	1	0.955357	0.24283
W5Q0L0	Uncharacterized protein OS=Ovis aries GN=IAH1 PE=4 SV=1 - [W5Q0L0_SHEEP]	18.07	3	1.08345	0.242749
W5P031	Uncharacterized protein OS=Ovis aries GN=HDHD2 PE=4 SV=1 - [W5P031_SHEEP]	30.12	6	0.950785	0.242511
W5Q1R1	Uncharacterized protein (Fragment) OS=Ovis aries GN=VPS35 PE=4 SV=1 - [W5Q1R1_SHEEP]	7.92	6	1.03161	0.242453
Q30B79	Ribosomal protein S15a (Fragment) OS=Ovis aries PE=2 SV=1 - [Q30B79_SHEEP]	20.99	2	1.0193	0.242356
W5PQX8	Uncharacterized protein (Fragment) OS=Ovis aries GN=NEURL4 PE=4 SV=1 - [W5PQX8_SHEEP]	0.86	1	1.0536	0.241321
W5PX87	Uncharacterized protein OS=Ovis aries GN=SSBP1 PE=3 SV=1 - [W5PX87_SHEEP]	6.08	1	1.04618	0.239765
W5Q3E4	Uncharacterized protein (Fragment) OS=Ovis aries GN=NAAA PE=4 SV=1 - [W5Q3E4_SHEEP]	19.21	4	1.16769	0.239529
W5PT88	Dimethylaniline monooxygenase [N-oxide-forming] OS=Ovis aries GN=FMO4 PE=3 SV=1 - [W5PT88_SHEEP]	3.66	1	0.942188	0.239317
W5PLB9	Uncharacterized protein (Fragment) OS=Ovis aries GN=PSMD11 PE=4 SV=1 - [W5PLB9_SHEEP]	19.44	7	1.03831	0.239072
W5PLL0	Coagulation factor IX OS=Ovis aries GN=F9 PE=3 SV=1 - [W5PLL0_SHEEP]	2.49	1	1.04486	0.238923
W5P417	Uncharacterized protein OS=Ovis aries GN=YWHAH PE=3 SV=1 - [W5P417_SHEEP]	25.91	2	1.10266	0.238076
W5Q3R4	Clustered mitochondria protein homolog OS=Ovis aries GN=CLUH PE=3 SV=1 - [W5Q3R4_SHEEP]	1.7	2	0.95597	0.237788
W5Q6N0	Uncharacterized protein OS=Ovis aries GN=EARS2 PE=3 SV=1 - [W5Q6N0_SHEEP]	5.61	2	1.16169	0.236706
W5QH53	Dimethylaniline monooxygenase [N-oxide-forming] OS=Ovis aries GN=FMO5 PE=3 SV=1 - [W5QH53_SHEEP]	45.9	22	1.03676	0.236071
W5P5J5	Uncharacterized protein OS=Ovis aries GN=DDX21 PE=4 SV=1 - [W5P5J5_SHEEP]	1.4	1	0.909388	0.235879
W5Q3N5	Uncharacterized protein (Fragment) OS=Ovis aries GN=PRKAR2A PE=4 SV=1 - [W5Q3N5_SHEEP]	20.98	5	1.03893	0.234899
W5NR95	Uncharacterized protein OS=Ovis aries GN=KHDRBS1 PE=4 SV=1 - [W5NR95_SHEEP]	4.54	2	1.12077	0.234281
W5QD45	UDP-glucuronosyltransferase OS=Ovis aries GN=UGT1A1 PE=3 SV=1 - [W5QD45_SHEEP]	34.02	7	1.09326	0.234236
W5QIK9	Uncharacterized protein (Fragment) OS=Ovis aries GN=SLC27A2 PE=4 SV=1 - [W5QIK9_SHEEP]	23.14	14	1.06007	0.233923
W5PQH9	Uncharacterized protein (Fragment) OS=Ovis aries GN=SNRPF PE=4 SV=1 - [W5PQH9_SHEEP]	11.3	2	0.869853	0.233588
W5NYB1	Uncharacterized protein OS=Ovis aries GN=SARDH PE=3 SV=1 - [W5NYB1_SHEEP]	9.4	7	1.05797	0.233525
W5PSI1	Uncharacterized protein OS=Ovis aries GN=PSMD3 PE=4 SV=1 - [W5PSI1_SHEEP]	10.66	5	1.11896	0.233104
W5NVY0	Uncharacterized protein OS=Ovis aries GN=FUS PE=4 SV=1 - [W5NVY0_SHEEP]	5.93	2	1.05485	0.232182
W5PA75	Uncharacterized protein OS=Ovis aries GN=CARKD PE=3 SV=1 - [W5PA75_SHEEP]	25.95	6	1.05679	0.231855
W5PP30	ATPase ASNA1 OS=Ovis aries GN=ASNA1 PE=3 SV=1 - [W5PP30_SHEEP]	10.06	4	1.02505	0.230782
W5PTU2	Uncharacterized protein OS=Ovis aries GN=FTCD PE=4 SV=1 - [W5PTU2_SHEEP]	30.27	13	1.07953	0.230543
W5P359	Uncharacterized protein (Fragment) OS=Ovis aries GN=STIP1 PE=4 SV=1 - [W5P359_SHEEP]	17.57	10	0.959067	0.229544
W5P8I5	Uncharacterized protein OS=Ovis aries GN=TCEB1 PE=4 SV=1 - [W5P8I5_SHEEP]	11.65	2	1.04344	0.229201
W5QDM2	Proteasome subunit beta type OS=Ovis aries GN=PSMB5 PE=3 SV=1 - [W5QDM2_SHEEP]	4.94	1	1.30861	0.228802
W5PW95	Uncharacterized protein OS=Ovis aries GN=TUBA8 PE=3 SV=1 - [W5PW95_SHEEP]	22.11	2	0.867507	0.228163
W5PN85	Uncharacterized protein (Fragment) OS=Ovis aries GN=ACAT1 PE=3 SV=1 - [W5PN85_SHEEP]	28.81	11	1.12713	0.227658
W5PVQ4	Uncharacterized protein OS=Ovis aries GN=TMEM120A PE=4 SV=1 - [W5PVQ4_SHEEP]	2.64	1	1.12403	0.227548
W5PLF3	Uncharacterized protein OS=Ovis aries GN=DECR1 PE=4 SV=1 - [W5PLF3_SHEEP]	52.55	17	1.12087	0.227262
W5NW49	Uncharacterized protein (Fragment) OS=Ovis aries GN=COASY PE=3 SV=1 - [W5NW49_SHEEP]	15.42	7	1.0142	0.226894
W5PJ03	Uncharacterized protein OS=Ovis aries GN=ABCE1 PE=3 SV=1 - [W5PJ03_SHEEP]	2.84	1	1.15817	0.226884
W5P9X8	Nicotinamide-nucleotide adenylyltransferase OS=Ovis aries GN=NMNAT1 PE=3 SV=1 - [W5P9X8_SHEEP]	15.66	3	1.11237	0.22655
W5PFS4	Uncharacterized protein OS=Ovis aries GN=GLS2 PE=3 SV=1 - [W5PFS4_SHEEP]	2.49	1	1.34244	0.226331
W5PLV2	Uncharacterized protein OS=Ovis aries GN=ALDH2 PE=3 SV=1 - [W5PLV2_SHEEP]	46.15	16	1.05895	0.225262
W5NT64	Uncharacterized protein (Fragment) OS=Ovis aries GN=XYLB PE=4 SV=1 - [W5NT64_SHEEP]	24.81	9	1.07962	0.224483
W5PWA8	Uncharacterized protein OS=Ovis aries GN=HSPB1 PE=4 SV=1 - [W5PWA8_SHEEP]	23.91	4	1.05995	0.224362
W5PJB6	Uncharacterized protein (Fragment) OS=Ovis aries GN=PGM1 PE=3 SV=1 - [W5PJB6_SHEEP]	39.66	20	1.0897	0.223978
W5PYB5	Uncharacterized protein OS=Ovis aries GN=DDC PE=3 SV=1 - [W5PYB5_SHEEP]	20.53	7	1.02481	0.223415
W5QD03	Uncharacterized protein OS=Ovis aries GN=ACADL PE=3 SV=1 - [W5QD03_SHEEP]	37.96	15	1.03697	0.223406
W5P363	Uncharacterized protein (Fragment) OS=Ovis aries GN=VAT1 PE=4 SV=1 - [W5P363_SHEEP]	14.15	5	1.0668	0.222884
W5P8B9	ATP-dependent Clp protease proteolytic subunit OS=Ovis aries GN=CLPP PE=3 SV=1 - [W5P8B9_SHEEP]	6.62	1	0.958467	0.222581
W5PY28	Uncharacterized protein (Fragment) OS=Ovis aries GN=GRIK1 PE=4 SV=1 - [W5PY28_SHEEP]	1.39	1	1.12423	0.222333
W5NTZ3	Uncharacterized protein OS=Ovis aries GN=RENBP PE=4 SV=1 - [W5NTZ3_SHEEP]	5.07	1	1.21178	0.221786
W5PN49	UDP-glucuronosyltransferase OS=Ovis aries GN=LOC101110177 PE=3 SV=1 - [W5PN49_SHEEP]	19.69	7	1.12876	0.221345
W5Q2Z5	Uncharacterized protein OS=Ovis aries GN=LOC105605606 PE=3 SV=1 - [W5Q2Z5_SHEEP]	5.5	4	0.930936	0.221079
W5PU40	Uncharacterized protein (Fragment) OS=Ovis aries GN=RPL22 PE=4 SV=1 - [W5PU40_SHEEP]	18.6	2	0.969083	0.220318
W5PX28	Uncharacterized protein OS=Ovis aries GN=DPM1 PE=4 SV=1 - [W5PX28_SHEEP]	10.34	2	1.01762	0.220101
W5PF11	Uncharacterized protein OS=Ovis aries GN=SEC23A PE=4 SV=1 - [W5PF11_SHEEP]	14.47	6	0.924834	0.218659
W5PTR6	Uncharacterized protein (Fragment) OS=Ovis aries GN=ACOX3 PE=4 SV=1 - [W5PTR6_SHEEP]	9.73	5	1.08037	0.218603
W5Q9V9	Uncharacterized protein OS=Ovis aries GN=TMEM205 PE=4 SV=1 - [W5Q9V9_SHEEP]	26.98	4	1.0404	0.218344
W5P448	Uncharacterized protein OS=Ovis aries GN=GAPDHS PE=3 SV=1 - [W5P448_SHEEP]	8.38	1	0.886688	0.218285
W5P3I0	Uncharacterized protein OS=Ovis aries GN=PICALM PE=4 SV=1 - [W5P3I0_SHEEP]	3.47	1	1.13197	0.217873
W5Q777	Uncharacterized protein OS=Ovis aries GN=HS1BP3 PE=4 SV=1 - [W5Q777_SHEEP]	4.76	2	1.15135	0.217626
Q4LBE4	MHC class I antigen (Fragment) OS=Ovis aries GN=ovar-MHCI-E2 PE=2 SV=2 - [Q4LBE4_SHEEP]	11.2	3	0.985538	0.217275
W5QFW1	Uncharacterized protein (Fragment) OS=Ovis aries GN=CCDC58 PE=4 SV=1 - [W5QFW1_SHEEP]	10.24	1	0.8653	0.216863
W5PY53	Ferritin OS=Ovis aries PE=3 SV=1 - [W5PY53_SHEEP]	22.92	4	1.14976	0.216696
W5PWW2	Guanine nucleotide-binding protein subunit gamma OS=Ovis aries GN=GNG5 PE=3 SV=1 - [W5PWW2_SHEEP]	13.24	1	1.05726	0.216461
W5QIY3	Proteasome subunit alpha type OS=Ovis aries GN=PSMA3 PE=3 SV=1 - [W5QIY3_SHEEP]	15.69	4	0.946324	0.215854
W5PU46	Uncharacterized protein OS=Ovis aries GN=TMEM256 PE=4 SV=1 - [W5PU46_SHEEP]	46.02	3	1.10637	0.215805
W5P1N9	Uncharacterized protein OS=Ovis aries GN=LOC101122400 PE=3 SV=1 - [W5P1N9_SHEEP]	10.06	2	0.884514	0.214305
W5Q3E3	Uncharacterized protein OS=Ovis aries GN=RAB2A PE=3 SV=1 - [W5Q3E3_SHEEP]	13.79	2	1.09227	0.214095
W5NZC5	Uncharacterized protein OS=Ovis aries GN=DNAJA3 PE=3 SV=1 - [W5NZC5_SHEEP]	9.17	3	0.926496	0.212801
B7U170	Casein kinase II subunit beta OS=Ovis aries GN=CSNK2B PE=2 SV=1 - [B7U170_SHEEP]	7.44	1	1.07893	0.212536
W5PBJ1	Uncharacterized protein OS=Ovis aries GN=SEC14L2 PE=4 SV=1 - [W5PBJ1_SHEEP]	35.48	10	1.04409	0.212049
W5PWZ8	Uncharacterized protein OS=Ovis aries GN=SNRNP200 PE=4 SV=1 - [W5PWZ8_SHEEP]	1.69	2	0.879917	0.21201
W5P972	Uncharacterized protein OS=Ovis aries GN=HSDL2 PE=4 SV=1 - [W5P972_SHEEP]	40.67	17	1.089	0.211743
W5PY64	Uncharacterized protein (Fragment) OS=Ovis aries GN=H1FX PE=3 SV=1 - [W5PY64_SHEEP]	15.52	3	1.09683	0.211686
W5Q413	Uncharacterized protein OS=Ovis aries GN=SMS PE=4 SV=1 - [W5Q413_SHEEP]	2.77	1	1.01587	0.211641
W5PS94	Uncharacterized protein OS=Ovis aries GN=NUCB1 PE=4 SV=1 - [W5PS94_SHEEP]	9.57	3	0.916215	0.211489
W5Q6B3	Prefoldin subunit 4 OS=Ovis aries GN=LOC101112255 PE=3 SV=1 - [W5Q6B3_SHEEP]	8.96	1	0.927043	0.211194
C5IJ84	RAB10 OS=Ovis aries PE=2 SV=1 - [C5IJ84_SHEEP]	17	1	0.940917	0.211061
W5QCL5	Uncharacterized protein OS=Ovis aries GN=CSNK2A1 PE=4 SV=1 - [W5QCL5_SHEEP]	4.6	1	0.933322	0.21071
Q9XT27	Ceruloplasmin OS=Ovis aries GN=CP PE=2 SV=1 - [CERU_SHEEP]	19.66	15	0.910837	0.210534
W5PLJ8	Uncharacterized protein OS=Ovis aries GN=ARL6IP1 PE=4 SV=1 - [W5PLJ8_SHEEP]	15.28	2	1.07003	0.210034
W5Q201	Uncharacterized protein OS=Ovis aries GN=MRPL4 PE=3 SV=1 - [W5Q201_SHEEP]	5.5	1	0.940253	0.209352
W5PQ75	Uncharacterized protein OS=Ovis aries GN=HSPH1 PE=3 SV=1 - [W5PQ75_SHEEP]	5.29	2	0.865641	0.208463
W5QHQ1	Uncharacterized protein (Fragment) OS=Ovis aries GN=C14orf166 PE=4 SV=1 - [W5QHQ1_SHEEP]	14.35	3	0.949661	0.207149
W5PSS9	Uncharacterized protein OS=Ovis aries GN=RPL21 PE=4 SV=1 - [W5PSS9_SHEEP]	22.98	1	0.983521	0.206856
W5Q2K9	Uncharacterized protein OS=Ovis aries GN=CYFIP1 PE=4 SV=1 - [W5Q2K9_SHEEP]	0.96	1	1.0653	0.206769
W5NQJ0	Protein S100 OS=Ovis aries GN=S100A12 PE=3 SV=1 - [W5NQJ0_SHEEP]	39.13	3	0.876855	0.20646
W5Q537	Uncharacterized protein OS=Ovis aries GN=ASPH PE=4 SV=1 - [W5Q537_SHEEP]	21.88	13	1.05922	0.206025
C9E8M7	Cytochrome b5 OS=Ovis aries GN=CYB5 PE=2 SV=1 - [C9E8M7_SHEEP]	52.24	6	1.10169	0.205438
W5PQ34	Uncharacterized protein OS=Ovis aries GN=DDB1 PE=4 SV=1 - [W5PQ34_SHEEP]	6.6	8	1.06312	0.203898
W5PAX2	Uncharacterized protein (Fragment) OS=Ovis aries GN=SH3BGRL2 PE=4 SV=1 - [W5PAX2_SHEEP]	10.26	1	1.14994	0.203583
W5Q9F1	Uncharacterized protein (Fragment) OS=Ovis aries GN=SSR1 PE=4 SV=1 - [W5Q9F1_SHEEP]	8.21	2	1.03561	0.202719
W5P761	Uncharacterized protein (Fragment) OS=Ovis aries GN=JAGN1 PE=4 SV=1 - [W5P761_SHEEP]	6.56	1	1.07806	0.202492
W5P181	Uncharacterized protein OS=Ovis aries GN=NUDC PE=4 SV=1 - [W5P181_SHEEP]	12.99	4	0.968532	0.20228
W5PKD0	Uncharacterized protein OS=Ovis aries GN=SACM1L PE=4 SV=1 - [W5PKD0_SHEEP]	5.28	3	1.04191	0.202079
W5NZT7	Uncharacterized protein OS=Ovis aries GN=NMRAL1 PE=4 SV=1 - [W5NZT7_SHEEP]	39.8	11	0.966567	0.20207
W5PUE5	Uncharacterized protein OS=Ovis aries GN=GART PE=3 SV=1 - [W5PUE5_SHEEP]	3.66	3	0.918882	0.202039
W5Q8F8	Uncharacterized protein (Fragment) OS=Ovis aries GN=CPOX PE=4 SV=1 - [W5Q8F8_SHEEP]	23.62	6	1.16065	0.201702
W5Q691	Uncharacterized protein (Fragment) OS=Ovis aries GN=ISOC1 PE=4 SV=1 - [W5Q691_SHEEP]	24.1	5	1.04398	0.201524
W5Q2M1	Uncharacterized protein OS=Ovis aries GN=PPP6R3 PE=4 SV=1 - [W5Q2M1_SHEEP]	2.4	1	1.07429	0.201251
W5PIH1	UDP-glucuronosyltransferase OS=Ovis aries GN=LOC101122788 PE=3 SV=1 - [W5PIH1_SHEEP]	31.47	5	1.07905	0.200909
W5PLM5	Serine/threonine-protein phosphatase OS=Ovis aries GN=PPP5C PE=3 SV=1 - [W5PLM5_SHEEP]	3.6	1	1.05729	0.200021
W5Q6N9	AP-3 complex subunit beta OS=Ovis aries GN=AP3B1 PE=3 SV=1 - [W5Q6N9_SHEEP]	1.81	1	0.924438	0.199992
W5NQ85	Uncharacterized protein (Fragment) OS=Ovis aries GN=IDE PE=3 SV=1 - [W5NQ85_SHEEP]	3.33	3	0.960268	0.199895
W5PYQ1	Uncharacterized protein OS=Ovis aries GN=PLAA PE=4 SV=1 - [W5PYQ1_SHEEP]	1.43	1	0.953333	0.199397
W5P612	Uncharacterized protein OS=Ovis aries GN=CRELD1 PE=4 SV=1 - [W5P612_SHEEP]	2.62	1	1.16394	0.199343
W5PEL2	Uncharacterized protein OS=Ovis aries GN=OGN PE=4 SV=1 - [W5PEL2_SHEEP]	5.69	2	0.911282	0.199288
W5PF65	Uncharacterized protein OS=Ovis aries GN=TF PE=3 SV=1 - [W5PF65_SHEEP]	43.18	27	0.919275	0.198571
W5PP37	Uncharacterized protein OS=Ovis aries GN=ATP5H PE=4 SV=1 - [W5PP37_SHEEP]	42.24	6	1.03276	0.19806
W5PMQ9	Uncharacterized protein OS=Ovis aries GN=SAE1 PE=4 SV=1 - [W5PMQ9_SHEEP]	6.36	1	1.14722	0.198029
W5NZW7	Uncharacterized protein (Fragment) OS=Ovis aries GN=SURF1 PE=4 SV=1 - [W5NZW7_SHEEP]	3.27	2	1.09221	0.19639
W5P583	Uncharacterized protein OS=Ovis aries GN=ACP1 PE=4 SV=1 - [W5P583_SHEEP]	11.39	1	1.0714	0.196351
W5Q285	Uncharacterized protein OS=Ovis aries GN=PDCD6 PE=4 SV=1 - [W5Q285_SHEEP]	6.88	1	1.06514	0.196068
W5PKH7	Uncharacterized protein OS=Ovis aries GN=GEMIN5 PE=4 SV=1 - [W5PKH7_SHEEP]	0.6	1	1.10666	0.195926
W5PKA1	Uncharacterized protein OS=Ovis aries GN=ASGR1 PE=4 SV=1 - [W5PKA1_SHEEP]	17.48	5	1.06273	0.195478
W5Q6H1	Uncharacterized protein OS=Ovis aries GN=PLS3 PE=4 SV=1 - [W5Q6H1_SHEEP]	30.32	11	1.07826	0.194022
W5PDL1	Uncharacterized protein (Fragment) OS=Ovis aries GN=WDR1 PE=4 SV=1 - [W5PDL1_SHEEP]	17.69	10	1.04058	0.193919
W5PHZ3	UDP-glucuronosyltransferase OS=Ovis aries GN=LOC101118874 PE=3 SV=1 - [W5PHZ3_SHEEP]	36.15	4	1.33878	0.1936
W5PV74	Uncharacterized protein OS=Ovis aries GN=APEH PE=4 SV=1 - [W5PV74_SHEEP]	23.91	12	0.938944	0.193178
W5PRQ8	Uncharacterized protein OS=Ovis aries GN=HSD17B14 PE=3 SV=1 - [W5PRQ8_SHEEP]	23.35	4	0.913384	0.19314
W5PGB7	Uncharacterized protein (Fragment) OS=Ovis aries GN=DOLPP1 PE=4 SV=1 - [W5PGB7_SHEEP]	5.51	1	0.890587	0.192716
W5NU91	Uncharacterized protein OS=Ovis aries GN=RNF14 PE=4 SV=1 - [W5NU91_SHEEP]	2.11	1	0.923995	0.192121
W5PMV5	Uncharacterized protein OS=Ovis aries GN=SLC35D1 PE=4 SV=1 - [W5PMV5_SHEEP]	4.23	2	1.08041	0.191977
W5Q4W6	Uncharacterized protein OS=Ovis aries GN=TJP1 PE=4 SV=1 - [W5Q4W6_SHEEP]	1.6	2	0.934386	0.191374
W5Q2D9	Uncharacterized protein OS=Ovis aries GN=RAB5A PE=3 SV=1 - [W5Q2D9_SHEEP]	16.28	2	1.18961	0.190477
W5QCM9	Peptidyl-prolyl cis-trans isomerase OS=Ovis aries GN=FKBP11 PE=4 SV=1 - [W5QCM9_SHEEP]	19.4	3	0.888043	0.190465
L0CSP6	Peroxiredoxin-5 OS=Ovis aries GN=PRDX5 PE=2 SV=1 - [L0CSP6_SHEEP]	41.98	8	1.10058	0.18955
W5Q2P5	Uncharacterized protein OS=Ovis aries GN=EEA1 PE=4 SV=1 - [W5Q2P5_SHEEP]	2.48	3	1.07645	0.18955
W5P945	Sodium/potassium-transporting ATPase subunit beta OS=Ovis aries GN=ATP1B3 PE=3 SV=1 - [W5P945_SHEEP]	3.58	1	1.02314	0.189334
W5QDN6	Protein arginine N-methyltransferase 5 OS=Ovis aries GN=PRMT5 PE=3 SV=1 - [W5QDN6_SHEEP]	6.28	3	1.07404	0.189149
W5PQ98	Uncharacterized protein (Fragment) OS=Ovis aries GN=ACTR3 PE=3 SV=1 - [W5PQ98_SHEEP]	23.33	7	0.969867	0.188934
W5QE19	Proteasome subunit beta type OS=Ovis aries GN=PSMB2 PE=3 SV=1 - [W5QE19_SHEEP]	10.4	2	0.890183	0.188196
W5PCA2	Uncharacterized protein OS=Ovis aries GN=LOC101108100 PE=3 SV=1 - [W5PCA2_SHEEP]	22.31	1	0.894411	0.187763
W5QCI3	Uncharacterized protein (Fragment) OS=Ovis aries GN=CYB5R3 PE=4 SV=1 - [W5QCI3_SHEEP]	62.46	13	0.957435	0.187571
W5PUH7	Uncharacterized protein (Fragment) OS=Ovis aries GN=GSTP1 PE=3 SV=1 - [W5PUH7_SHEEP]	19.31	3	1.10712	0.187316
W5PTS8	Uncharacterized protein OS=Ovis aries GN=MLEC PE=4 SV=1 - [W5PTS8_SHEEP]	16.52	3	0.987683	0.187182
W5P2E0	Uncharacterized protein OS=Ovis aries GN=RBP5 PE=4 SV=1 - [W5P2E0_SHEEP]	42.22	4	1.1547	0.18675
W5PST4	Uncharacterized protein OS=Ovis aries GN=COL18A1 PE=4 SV=1 - [W5PST4_SHEEP]	1.31	2	1.09571	0.18662
W5NSF7	Uncharacterized protein OS=Ovis aries GN=CKB PE=3 SV=1 - [W5NSF7_SHEEP]	42.33	6	1.12467	0.186403
W5PXP2	Uncharacterized protein (Fragment) OS=Ovis aries GN=SDPR PE=4 SV=1 - [W5PXP2_SHEEP]	18.1	7	1.11525	0.186361
W5PHE6	Uncharacterized protein OS=Ovis aries GN=DDI2 PE=4 SV=1 - [W5PHE6_SHEEP]	18.55	5	0.975812	0.185002
W5PZI9	Uncharacterized protein OS=Ovis aries GN=DHFR PE=3 SV=1 - [W5PZI9_SHEEP]	23.53	4	1.08507	0.184309
W5PNZ5	Uncharacterized protein OS=Ovis aries GN=FKBP4 PE=4 SV=1 - [W5PNZ5_SHEEP]	29.3	13	0.951475	0.183959
W5P9Q8	Uncharacterized protein (Fragment) OS=Ovis aries GN=NDUFC2 PE=4 SV=1 - [W5P9Q8_SHEEP]	17.21	2	1.11348	0.183576
W5QA95	Uncharacterized protein OS=Ovis aries GN=LOC101110202 PE=3 SV=1 - [W5QA95_SHEEP]	36.09	2	1.14095	0.182995
W5NQL2	Uncharacterized protein (Fragment) OS=Ovis aries GN=OLA1 PE=3 SV=1 - [W5NQL2_SHEEP]	5.76	2	0.958833	0.182318
W5P8C2	Uncharacterized protein OS=Ovis aries GN=MAGOH PE=4 SV=1 - [W5P8C2_SHEEP]	13.7	1	0.906089	0.181519
W5Q0A5	Uncharacterized protein (Fragment) OS=Ovis aries GN=DDX5 PE=3 SV=1 - [W5Q0A5_SHEEP]	11.21	1	1.17777	0.181326
W5PA76	Uncharacterized protein OS=Ovis aries GN=LZIC PE=4 SV=1 - [W5PA76_SHEEP]	12.63	2	1.03911	0.181299
W5P1G5	Uncharacterized protein OS=Ovis aries GN=ERGIC1 PE=4 SV=1 - [W5P1G5_SHEEP]	7.93	2	1.05735	0.181253
W5QHM0	Uncharacterized protein OS=Ovis aries GN=FXR1 PE=4 SV=1 - [W5QHM0_SHEEP]	2.89	1	0.940142	0.18111
W5PIZ0	UDP-glucuronosyltransferase OS=Ovis aries GN=LOC101119393 PE=3 SV=1 - [W5PIZ0_SHEEP]	19.28	9	1.05114	0.179867
W5P3P0	Uncharacterized protein OS=Ovis aries GN=FXYD1 PE=4 SV=1 - [W5P3P0_SHEEP]	13.04	1	0.896933	0.179346
W5PAR2	Uncharacterized protein OS=Ovis aries GN=NDUFA11 PE=4 SV=1 - [W5PAR2_SHEEP]	16.31	1	1.08175	0.178758
Q30B87	Glutathione transferase M3 (Fragment) OS=Ovis aries PE=2 SV=1 - [Q30B87_SHEEP]	22.31	1	1.11264	0.178551
W5P0Q5	Uncharacterized protein OS=Ovis aries GN=PPID PE=4 SV=1 - [W5P0Q5_SHEEP]	7.77	3	0.912096	0.178072
W5PGB0	Uncharacterized protein OS=Ovis aries GN=SIRT3 PE=4 SV=1 - [W5PGB0_SHEEP]	6.31	2	0.961881	0.178037
W5Q4Y5	Uncharacterized protein OS=Ovis aries GN=PTS PE=4 SV=1 - [W5Q4Y5_SHEEP]	6.25	1	1.26823	0.177322
W5QEP1	Uncharacterized protein OS=Ovis aries GN=POGLUT1 PE=4 SV=1 - [W5QEP1_SHEEP]	2.92	1	1.11855	0.177256
W5P0X1	Uncharacterized protein OS=Ovis aries GN=LOC101115927 PE=4 SV=1 - [W5P0X1_SHEEP]	6.46	1	1.1618	0.176822
W5PJW1	Uncharacterized protein OS=Ovis aries GN=SDHC PE=4 SV=1 - [W5PJW1_SHEEP]	7.69	1	0.91666	0.176593
W5QB48	Uncharacterized protein OS=Ovis aries GN=LOC101109584 PE=4 SV=1 - [W5QB48_SHEEP]	25.81	2	0.890112	0.176211
W5NTK3	Uncharacterized protein (Fragment) OS=Ovis aries PE=4 SV=1 - [W5NTK3_SHEEP]	10.29	2	0.927853	0.176089
W5QHV3	Uncharacterized protein OS=Ovis aries GN=FABP1 PE=4 SV=1 - [W5QHV3_SHEEP]	75.59	8	0.872687	0.175886
W5PGI2	Uncharacterized protein OS=Ovis aries GN=MRPL38 PE=4 SV=1 - [W5PGI2_SHEEP]	5.21	1	0.756503	0.175107
W5P943	O-phosphoseryl-tRNA(Sec) selenium transferase OS=Ovis aries GN=SEPSECS PE=3 SV=1 - [W5P943_SHEEP]	1.99	1	1.08397	0.174543
C8BKC8	Four and a half LIM domains 1 protein OS=Ovis aries GN=FHL1 PE=2 SV=1 - [C8BKC8_SHEEP]	2.7	1	0.916913	0.174111
P07846	Sorbitol dehydrogenase OS=Ovis aries GN=SORD PE=1 SV=1 - [DHSO_SHEEP]	49.15	2	0.96946	0.173847
W5NPT5	Uncharacterized protein (Fragment) OS=Ovis aries GN=API5 PE=4 SV=1 - [W5NPT5_SHEEP]	2.48	1	0.904578	0.17379
P79362	Cathelicidin-2 OS=Ovis aries GN=CATHL2 PE=2 SV=1 - [CTHL2_SHEEP]	18.75	3	0.81219	0.173549
W5NYE5	Uncharacterized protein OS=Ovis aries GN=LOC101105610 PE=3 SV=1 - [W5NYE5_SHEEP]	8.16	1	0.826101	0.17352
A4ZYA6	Vimentin (Fragment) OS=Ovis aries PE=2 SV=1 - [A4ZYA6_SHEEP]	43.99	16	0.924002	0.17335
W5PYC8	Uncharacterized protein OS=Ovis aries GN=NDUFS8 PE=4 SV=1 - [W5PYC8_SHEEP]	9.02	2	0.866691	0.173043
W5P765	T-complex protein 1 subunit gamma (Fragment) OS=Ovis aries GN=CCT3 PE=3 SV=1 - [W5P765_SHEEP]	25.3	12	0.963925	0.171753
W5NZV0	Uncharacterized protein OS=Ovis aries GN=HMOX2 PE=4 SV=1 - [W5NZV0_SHEEP]	5.22	2	1.03437	0.171612
W5QH42	S-adenosylmethionine synthase OS=Ovis aries GN=MAT2A PE=3 SV=1 - [W5QH42_SHEEP]	16.46	4	1.03808	0.171133
W5PVS0	Uncharacterized protein (Fragment) OS=Ovis aries GN=PURA PE=4 SV=1 - [W5PVS0_SHEEP]	11.5	1	0.87539	0.170012
W5NUG0	Aspartate aminotransferase OS=Ovis aries GN=GOT2 PE=3 SV=1 - [W5NUG0_SHEEP]	41.16	14	1.03998	0.169492
W5PTC2	Uncharacterized protein OS=Ovis aries GN=LOC101120131 PE=4 SV=1 - [W5PTC2_SHEEP]	41.77	17	1.11221	0.169397
W5PLM2	Uncharacterized protein (Fragment) OS=Ovis aries GN=SUOX PE=4 SV=1 - [W5PLM2_SHEEP]	24.5	11	0.96621	0.169384
W5P697	Uncharacterized protein OS=Ovis aries GN=COA7 PE=4 SV=1 - [W5P697_SHEEP]	7.36	2	1.04064	0.169157
W5Q1M9	Uncharacterized protein (Fragment) OS=Ovis aries GN=DDX17 PE=3 SV=1 - [W5Q1M9_SHEEP]	15.8	4	1.09129	0.169003
W5PG39	UDP-glucuronosyltransferase (Fragment) OS=Ovis aries GN=LOC101116729 PE=3 SV=1 - [W5PG39_SHEEP]	23.92	12	1.14129	0.168661
W5QC30	Uncharacterized protein OS=Ovis aries GN=LOC101119713 PE=3 SV=1 - [W5QC30_SHEEP]	28.7	1	1.21737	0.168306
W5PFX4	Uncharacterized protein OS=Ovis aries GN=CTAGE5 PE=4 SV=1 - [W5PFX4_SHEEP]	1.57	2	1.02415	0.167609
W5NRL8	Eukaryotic translation initiation factor 3 subunit A (Fragment) OS=Ovis aries GN=EIF3A PE=3 SV=1 - [W5NRL8_SHEEP]	8.71	9	0.953387	0.167543
W5PED4	Uncharacterized protein (Fragment) OS=Ovis aries GN=CD99 PE=4 SV=1 - [W5PED4_SHEEP]	6.35	1	1.09633	0.167513
W5PD39	Uncharacterized protein (Fragment) OS=Ovis aries GN=ASMTL PE=3 SV=1 - [W5PD39_SHEEP]	2.25	1	0.935449	0.166874
W5P412	Uncharacterized protein OS=Ovis aries GN=LPCAT3 PE=4 SV=1 - [W5P412_SHEEP]	2.47	1	0.96047	0.166667
W5PG36	Uncharacterized protein OS=Ovis aries GN=VDAC2 PE=4 SV=1 - [W5PG36_SHEEP]	22.45	6	1.07371	0.166455
W5QAU1	Uncharacterized protein OS=Ovis aries GN=HMOX1 PE=4 SV=1 - [W5QAU1_SHEEP]	9.59	2	0.910261	0.166297
W5Q7J4	Uncharacterized protein OS=Ovis aries GN=DCXR PE=3 SV=1 - [W5Q7J4_SHEEP]	50.41	9	0.977694	0.166022
W5QH88	Uncharacterized protein OS=Ovis aries GN=ACP6 PE=4 SV=1 - [W5QH88_SHEEP]	2.4	1	0.893214	0.165967
W5QD49	Uncharacterized protein OS=Ovis aries GN=PSME1 PE=4 SV=1 - [W5QD49_SHEEP]	44.58	11	0.963488	0.16548
W5P2N3	Uncharacterized protein OS=Ovis aries GN=MON2 PE=4 SV=1 - [W5P2N3_SHEEP]	1.34	2	1.22226	0.16503
W5NV79	Uncharacterized protein (Fragment) OS=Ovis aries GN=NUP210 PE=4 SV=1 - [W5NV79_SHEEP]	1.04	1	0.853014	0.16494
W5P043	Uncharacterized protein OS=Ovis aries GN=NPM1 PE=4 SV=1 - [W5P043_SHEEP]	28.33	7	1.06998	0.164781
B2LSM3	Branched chain keto acid dehydrogenase E1 alpha polypeptide OS=Ovis aries PE=2 SV=1 - [B2LSM3_SHEEP]	26.17	8	1.06	0.164689
W5PFI3	Uncharacterized protein OS=Ovis aries GN=NNT PE=4 SV=1 - [W5PFI3_SHEEP]	26.99	25	0.991976	0.164419
W5QIR6	Uncharacterized protein (Fragment) OS=Ovis aries GN=GATM PE=4 SV=1 - [W5QIR6_SHEEP]	47.36	21	0.890941	0.163931
W5PGX7	Uncharacterized protein OS=Ovis aries GN=SSRP1 PE=4 SV=1 - [W5PGX7_SHEEP]	2.13	1	0.914136	0.163323
W5P0V6	Uncharacterized protein OS=Ovis aries GN=SCCPDH PE=4 SV=1 - [W5P0V6_SHEEP]	22.56	7	1.13815	0.163269
W5Q0A9	Uncharacterized protein OS=Ovis aries GN=CYC1 PE=4 SV=1 - [W5Q0A9_SHEEP]	14.51	3	0.922303	0.163042
W5P1Q0	AP complex subunit beta OS=Ovis aries GN=AP1B1 PE=3 SV=1 - [W5P1Q0_SHEEP]	10.74	2	0.945626	0.162301
W5PFV5	Uncharacterized protein OS=Ovis aries GN=NPEPPS PE=4 SV=1 - [W5PFV5_SHEEP]	14.51	10	1.02879	0.161568
W5PZ59	Core histone macro-H2A OS=Ovis aries GN=H2AFY PE=4 SV=1 - [W5PZ59_SHEEP]	16.67	4	1.06147	0.161429
W5P7Q3	Uncharacterized protein OS=Ovis aries GN=PHB PE=4 SV=1 - [W5P7Q3_SHEEP]	34.93	8	0.979238	0.160546
W5QFW8	Uncharacterized protein OS=Ovis aries GN=FAM162A PE=4 SV=1 - [W5QFW8_SHEEP]	7.79	1	0.939634	0.160481
W5PC25	Uncharacterized protein OS=Ovis aries GN=LOC101116273 PE=3 SV=1 - [W5PC25_SHEEP]	40.25	7	1.08097	0.160026
W5PLQ6	Uncharacterized protein OS=Ovis aries GN=ARCN1 PE=4 SV=1 - [W5PLQ6_SHEEP]	14.09	7	1.02604	0.158307
W5PUT3	Uncharacterized protein OS=Ovis aries GN=FUBP1 PE=4 SV=1 - [W5PUT3_SHEEP]	2.56	1	0.870749	0.157532
W5P5P6	Uncharacterized protein (Fragment) OS=Ovis aries GN=CARHSP1 PE=4 SV=1 - [W5P5P6_SHEEP]	22.01	3	0.930067	0.157497
P51975	Corticosteroid 11-beta-dehydrogenase isozyme 1 OS=Ovis aries GN=HSD11B1 PE=2 SV=3 - [DHI1_SHEEP]	39.38	13	1.09844	0.15663
W5PJ98	Uncharacterized protein (Fragment) OS=Ovis aries GN=CAPZB PE=4 SV=1 - [W5PJ98_SHEEP]	22.41	5	1.04406	0.156523
W5QEG9	Uncharacterized protein OS=Ovis aries GN=CCDC91 PE=4 SV=1 - [W5QEG9_SHEEP]	3.17	1	1.12279	0.1563
W5PV43	Uncharacterized protein OS=Ovis aries GN=LRPAP1 PE=4 SV=1 - [W5PV43_SHEEP]	3.77	1	1.06729	0.155829
W5QII3	Uncharacterized protein OS=Ovis aries GN=EEF1A1 PE=4 SV=1 - [W5QII3_SHEEP]	35.11	1	1.42849	0.155792
W5PGC1	Uncharacterized protein OS=Ovis aries GN=CHMP4B PE=4 SV=1 - [W5PGC1_SHEEP]	7.14	1	0.822066	0.155578
W5NWS0	Uncharacterized protein OS=Ovis aries PE=4 SV=1 - [W5NWS0_SHEEP]	27.16	2	0.897434	0.155515
W5QGB5	Histone H4 OS=Ovis aries GN=LOC105603795 PE=3 SV=1 - [W5QGB5_SHEEP]	51.46	6	1.07436	0.154861
W5NS50	Uncharacterized protein OS=Ovis aries GN=LOC101118064 PE=4 SV=1 - [W5NS50_SHEEP]	6.09	3	0.749947	0.154706
W5QBM4	Uncharacterized protein OS=Ovis aries GN=ALCAM PE=4 SV=1 - [W5QBM4_SHEEP]	2.74	1	0.865523	0.154594
W5P940	Uncharacterized protein OS=Ovis aries GN=SSR4 PE=4 SV=1 - [W5P940_SHEEP]	13.87	2	1.09845	0.154488
W5PPE8	Uncharacterized protein OS=Ovis aries GN=COX4I1 PE=4 SV=1 - [W5PPE8_SHEEP]	26.04	4	0.908617	0.153711
W5NY43	Uncharacterized protein OS=Ovis aries GN=SSB PE=4 SV=1 - [W5NY43_SHEEP]	3.46	1	1.10743	0.153554
W5QD93	Uncharacterized protein OS=Ovis aries GN=LOC101119050 PE=3 SV=1 - [W5QD93_SHEEP]	56.27	15	1.07709	0.153339
W5Q6E7	Uncharacterized protein OS=Ovis aries GN=EIF2S3 PE=4 SV=1 - [W5Q6E7_SHEEP]	16.74	5	0.977237	0.153126
W5PDT3	Uncharacterized protein OS=Ovis aries GN=SEC24C PE=4 SV=1 - [W5PDT3_SHEEP]	12.71	9	0.94251	0.153094
W5PW31	Uncharacterized protein OS=Ovis aries GN=GLDC PE=3 SV=1 - [W5PW31_SHEEP]	13.46	10	0.882918	0.153085
W5QGT2	Solute carrier organic anion transporter family member OS=Ovis aries GN=LOC101120653 PE=3 SV=1 - [W5QGT2_SHEEP]	9.43	6	1.1056	0.151589
W5QCX4	Ribulose-phosphate 3-epimerase OS=Ovis aries GN=RPE PE=3 SV=1 - [W5QCX4_SHEEP]	3.95	1	1.07758	0.151267
W5Q1B2	Uncharacterized protein OS=Ovis aries GN=SF3B1 PE=4 SV=1 - [W5Q1B2_SHEEP]	2.15	2	1.05768	0.151099
W5PP77	Uncharacterized protein (Fragment) OS=Ovis aries GN=GLOD4 PE=4 SV=1 - [W5PP77_SHEEP]	14.11	7	1.08713	0.15067
W5NTW9	Uncharacterized protein OS=Ovis aries GN=RIPK1 PE=4 SV=1 - [W5NTW9_SHEEP]	24.4	6	0.861723	0.149802
W5PF22	Kynurenine 3-monooxygenase OS=Ovis aries GN=KMO PE=3 SV=1 - [W5PF22_SHEEP]	14.44	5	1.06303	0.149514
W5P091	Uncharacterized protein (Fragment) OS=Ovis aries GN=ACYP2 PE=3 SV=1 - [W5P091_SHEEP]	16.25	1	0.829575	0.149467
W5Q519	Eukaryotic translation initiation factor 3 subunit M OS=Ovis aries GN=EIF3M PE=3 SV=1 - [W5Q519_SHEEP]	10.43	2	0.951986	0.14927
W5NQ87	Uncharacterized protein OS=Ovis aries GN=LOC105612165 PE=3 SV=1 - [W5NQ87_SHEEP]	43.57	5	0.981256	0.148917
W5PR51	Uncharacterized protein OS=Ovis aries GN=CPNE3 PE=4 SV=1 - [W5PR51_SHEEP]	3.38	1	0.919987	0.148185
W5NSM1	Uncharacterized protein OS=Ovis aries GN=ACTR1A PE=3 SV=1 - [W5NSM1_SHEEP]	5.85	1	1.08055	0.14792
W5QG62	Uncharacterized protein (Fragment) OS=Ovis aries GN=UMPS PE=3 SV=1 - [W5QG62_SHEEP]	8.47	3	0.847294	0.147736
W5QAA9	Aconitate hydratase, mitochondrial (Fragment) OS=Ovis aries GN=ACO2 PE=3 SV=1 - [W5QAA9_SHEEP]	34.61	22	0.995502	0.147181
W5Q038	Uncharacterized protein OS=Ovis aries GN=AHNAK PE=4 SV=1 - [W5Q038_SHEEP]	15.62	20	1.03892	0.147144
W5PNM1	Uncharacterized protein OS=Ovis aries GN=RDH5 PE=3 SV=1 - [W5PNM1_SHEEP]	5.26	1	1.26416	0.146995
W5P067	Uncharacterized protein OS=Ovis aries GN=CNBP PE=4 SV=1 - [W5P067_SHEEP]	8.43	1	1.09732	0.14572
W5Q8I6	Uncharacterized protein (Fragment) OS=Ovis aries GN=POLDIP2 PE=4 SV=1 - [W5Q8I6_SHEEP]	5.38	2	1.04202	0.145447
W5QC84	Eukaryotic translation initiation factor 3 subunit D OS=Ovis aries GN=EIF3D PE=3 SV=1 - [W5QC84_SHEEP]	4.38	2	0.937713	0.144965
B0LRP7	SRP14-like protein (Fragment) OS=Ovis aries GN=SRP14 PE=2 SV=1 - [B0LRP7_SHEEP]	11.82	1	0.906608	0.143841
W5PKX5	Uncharacterized protein OS=Ovis aries GN=QDPR PE=4 SV=1 - [W5PKX5_SHEEP]	58.93	8	1.18168	0.143627
W5PMC5	Uncharacterized protein OS=Ovis aries GN=RPL30 PE=3 SV=1 - [W5PMC5_SHEEP]	44.35	5	0.963823	0.143303
W5PTK5	Nicalin OS=Ovis aries GN=NCLN PE=3 SV=1 - [W5PTK5_SHEEP]	3.36	2	0.961805	0.14318
W5Q894	Uncharacterized protein OS=Ovis aries GN=GSTK1 PE=4 SV=1 - [W5Q894_SHEEP]	39.38	8	1.14969	0.143172
W5Q3W4	Uncharacterized protein OS=Ovis aries GN=RAB18 PE=3 SV=1 - [W5Q3W4_SHEEP]	18.93	3	1.04807	0.142939
W5QCG3	Uncharacterized protein OS=Ovis aries GN=CLCC1 PE=4 SV=1 - [W5QCG3_SHEEP]	2.04	1	1.15041	0.142891
W5PEE1	Uncharacterized protein OS=Ovis aries PE=4 SV=1 - [W5PEE1_SHEEP]	26.88	1	0.837279	0.142053
W5QBV6	Uncharacterized protein OS=Ovis aries GN=HERPUD1 PE=4 SV=1 - [W5QBV6_SHEEP]	6.65	1	0.724493	0.1413
W5PC18	Uncharacterized protein (Fragment) OS=Ovis aries GN=PRPSAP1 PE=4 SV=1 - [W5PC18_SHEEP]	8.54	2	0.968413	0.141297
W5PWJ6	Uncharacterized protein (Fragment) OS=Ovis aries GN=ABCB4 PE=3 SV=1 - [W5PWJ6_SHEEP]	3.95	1	1.09947	0.141076
W5QCS4	Uncharacterized protein OS=Ovis aries GN=SARS PE=3 SV=1 - [W5QCS4_SHEEP]	21.01	8	0.962983	0.140921
W5QIX1	Uncharacterized protein OS=Ovis aries GN=KTN1 PE=4 SV=1 - [W5QIX1_SHEEP]	5.57	5	1.03471	0.140848
W5NRL3	Uncharacterized protein OS=Ovis aries GN=PLRG1 PE=4 SV=1 - [W5NRL3_SHEEP]	3.89	1	0.805753	0.140077
W5PKC2	Uncharacterized protein OS=Ovis aries GN=LOC101111247 PE=4 SV=1 - [W5PKC2_SHEEP]	4.97	5	0.930043	0.14003
A0A075T9L7	Dipeptidylpeptidase 4 OS=Ovis aries GN=DPP4 PE=2 SV=1 - [A0A075T9L7_SHEEP]	12.29	9	1.11237	0.139546
W5QEH0	Uncharacterized protein (Fragment) OS=Ovis aries GN=TWF1 PE=4 SV=1 - [W5QEH0_SHEEP]	7.29	2	1.0818	0.139478
W5QIA1	Annexin OS=Ovis aries GN=ANXA9 PE=3 SV=1 - [W5QIA1_SHEEP]	6.67	2	1.07274	0.139051
W5NTE1	Uncharacterized protein OS=Ovis aries GN=DHCR7 PE=4 SV=1 - [W5NTE1_SHEEP]	4.65	3	0.896586	0.13902
W5QFM1	Histone H2A OS=Ovis aries GN=LOC101106292 PE=3 SV=1 - [W5QFM1_SHEEP]	33.33	1	1.06517	0.138831
W5PN98	Small ubiquitin-related modifier OS=Ovis aries GN=SUMO2 PE=3 SV=1 - [W5PN98_SHEEP]	12.63	1	1.04632	0.138811
W5Q9I6	Uncharacterized protein OS=Ovis aries GN=OCIAD1 PE=4 SV=1 - [W5Q9I6_SHEEP]	10.53	2	1.06371	0.138677
W5NYJ1	Uncharacterized protein OS=Ovis aries GN=ACTA1 PE=3 SV=1 - [W5NYJ1_SHEEP]	58.36	2	0.773443	0.138547
W5PZU9	Glutathione S-transferase OS=Ovis aries GN=LOC101106720 PE=3 SV=1 - [W5PZU9_SHEEP]	32.74	2	0.610654	0.13836
W5QHM6	Uncharacterized protein (Fragment) OS=Ovis aries GN=PSMD1 PE=4 SV=1 - [W5QHM6_SHEEP]	19.2	12	0.966543	0.137729
W5PCA6	Uncharacterized protein OS=Ovis aries GN=CDK5RAP3 PE=4 SV=1 - [W5PCA6_SHEEP]	5.54	3	1.11931	0.137549
W5NR12	Uncharacterized protein OS=Ovis aries GN=ACOT4 PE=4 SV=1 - [W5NR12_SHEEP]	16.59	5	0.901744	0.137514
W5P2K6	Uncharacterized protein (Fragment) OS=Ovis aries GN=MTDH PE=4 SV=1 - [W5P2K6_SHEEP]	8.23	3	1.11738	0.137383
W5PEI2	Uncharacterized protein OS=Ovis aries GN=ASPN PE=4 SV=1 - [W5PEI2_SHEEP]	15.95	5	1.04016	0.137204
W5PC47	Uncharacterized protein OS=Ovis aries GN=LOC105604929 PE=4 SV=1 - [W5PC47_SHEEP]	19.3	2	0.919263	0.13704
W5P8R3	Uncharacterized protein (Fragment) OS=Ovis aries GN=HDGF PE=4 SV=1 - [W5P8R3_SHEEP]	9.43	2	1.21071	0.136749
W5NUY7	Uncharacterized protein OS=Ovis aries GN=UTRN PE=4 SV=1 - [W5NUY7_SHEEP]	2.38	6	0.870525	0.136603
W5NRW4	Uncharacterized protein OS=Ovis aries GN=TPM4 PE=3 SV=1 - [W5NRW4_SHEEP]	21.83	2	1.04156	0.136551
O46390	Biglycan OS=Ovis aries GN=BGN PE=2 SV=1 - [PGS1_SHEEP]	18.97	5	0.853596	0.136072
W5Q697	Uncharacterized protein OS=Ovis aries GN=ILF3 PE=4 SV=1 - [W5Q697_SHEEP]	2.25	2	0.947411	0.135866
W5PRZ5	Uncharacterized protein OS=Ovis aries GN=EBP PE=4 SV=1 - [W5PRZ5_SHEEP]	9.57	2	0.870908	0.135804
P79361	7.5 kDa bactinecin (Fragment) OS=Ovis aries GN=Bac7.5 PE=4 SV=1 - [P79361_SHEEP]	4.88	1	0.804728	0.135788
K4P490	Serpin peptidase inhibitor clade H member 1 OS=Ovis aries GN=SERPINH1 PE=2 SV=1 - [K4P490_SHEEP]	2.63	1	0.908769	0.135268
W5PMQ2	Uncharacterized protein OS=Ovis aries GN=HOGA1 PE=3 SV=1 - [W5PMQ2_SHEEP]	20.18	7	0.929403	0.134559
W5QIU9	Uncharacterized protein OS=Ovis aries GN=S100A10 PE=4 SV=1 - [W5QIU9_SHEEP]	17.53	1	0.964031	0.134442
W5PHY8	Uncharacterized protein OS=Ovis aries GN=VIMP PE=4 SV=1 - [W5PHY8_SHEEP]	9.88	1	0.928571	0.134331
W5PG98	Uncharacterized protein (Fragment) OS=Ovis aries GN=HSD17B8 PE=3 SV=1 - [W5PG98_SHEEP]	17.37	3	0.930055	0.134146
W5QD97	Uncharacterized protein OS=Ovis aries GN=AMPD2 PE=4 SV=1 - [W5QD97_SHEEP]	4.89	3	0.921912	0.133913
W5PRP1	Na(+)/H(+) exchange regulatory cofactor NHE-RF OS=Ovis aries GN=SLC9A3R1 PE=4 SV=1 - [W5PRP1_SHEEP]	30.16	9	0.931105	0.133398
W5PU66	Uncharacterized protein OS=Ovis aries GN=IQGAP1 PE=4 SV=1 - [W5PU66_SHEEP]	6.45	6	0.934099	0.133121
W5P276	Pyruvate kinase OS=Ovis aries GN=PKLR PE=3 SV=1 - [W5P276_SHEEP]	21.18	7	0.914247	0.132951
W5P874	Uncharacterized protein (Fragment) OS=Ovis aries GN=ABHD16A PE=4 SV=1 - [W5P874_SHEEP]	4.77	2	0.896192	0.132162
W5PBI0	Uncharacterized protein (Fragment) OS=Ovis aries GN=HAAO PE=3 SV=1 - [W5PBI0_SHEEP]	42.67	10	0.795872	0.13197
W5NRA6	Ornithine carbamoyltransferase, mitochondrial OS=Ovis aries GN=OTC PE=3 SV=1 - [W5NRA6_SHEEP]	47.89	13	1.0302	0.131934
W5P8E4	Uncharacterized protein OS=Ovis aries GN=GUK1 PE=4 SV=1 - [W5P8E4_SHEEP]	3.95	1	1.03878	0.131887
W5NRK4	Uncharacterized protein (Fragment) OS=Ovis aries GN=GLUD1 PE=3 SV=1 - [W5NRK4_SHEEP]	62.26	32	1.06753	0.131347
W5NYZ4	Uncharacterized protein OS=Ovis aries GN=RMND1 PE=4 SV=1 - [W5NYZ4_SHEEP]	8.43	4	0.959335	0.131182
W5P316	Uncharacterized protein OS=Ovis aries GN=NAMPT PE=4 SV=1 - [W5P316_SHEEP]	3.05	2	1.06553	0.130797
W5P3W5	Uncharacterized protein OS=Ovis aries GN=HSD17B11 PE=3 SV=1 - [W5P3W5_SHEEP]	44.16	11	0.953267	0.130736
W5Q1U0	Uncharacterized protein OS=Ovis aries GN=CBR4 PE=3 SV=1 - [W5Q1U0_SHEEP]	11.62	2	0.974081	0.129762
W5NU63	Uncharacterized protein OS=Ovis aries GN=MYH10 PE=4 SV=1 - [W5NU63_SHEEP]	18.78	18	1.06321	0.129666
W5P009	Uncharacterized protein (Fragment) OS=Ovis aries GN=RNF170 PE=4 SV=1 - [W5P009_SHEEP]	5.34	1	0.76692	0.129513
C5IJA8	Adenylate kinase isoenzyme 1 OS=Ovis aries GN=AK1 PE=2 SV=1 - [C5IJA8_SHEEP]	12.37	2	1.17025	0.129098
W5NZX9	Uncharacterized protein OS=Ovis aries GN=SPTBN1 PE=4 SV=1 - [W5NZX9_SHEEP]	24.97	45	1.04228	0.128936
W5NYJ0	Uncharacterized protein OS=Ovis aries GN=PON3 PE=4 SV=1 - [W5NYJ0_SHEEP]	29.52	8	1.05445	0.12879
P05028	Sodium/potassium-transporting ATPase subunit beta-1 OS=Ovis aries GN=ATP1B1 PE=2 SV=1 - [AT1B1_SHEEP]	14.85	3	1.04305	0.128769
W5PPT6	Uncharacterized protein OS=Ovis aries GN=TUBB PE=3 SV=1 - [W5PPT6_SHEEP]	50.45	6	0.949759	0.128602
W5Q7J0	Uncharacterized protein (Fragment) OS=Ovis aries GN=APOB PE=4 SV=1 - [W5Q7J0_SHEEP]	6.29	22	1.06258	0.12814
Q5MIB5	Glycogen phosphorylase, liver form OS=Ovis aries GN=PYGL PE=2 SV=3 - [PYGL_SHEEP]	47.94	38	1.04391	0.128066
W5PSK1	Uncharacterized protein OS=Ovis aries GN=HYOU1 PE=3 SV=1 - [W5PSK1_SHEEP]	33.73	26	0.972739	0.127368
W5P3E7	Uncharacterized protein OS=Ovis aries GN=VARS PE=3 SV=1 - [W5P3E7_SHEEP]	12.32	7	0.950903	0.126899
K4P221	Annexin (Fragment) OS=Ovis aries GN=ANXA5 PE=2 SV=1 - [K4P221_SHEEP]	41.5	1	1.10179	0.125848
W5PFU1	Uncharacterized protein OS=Ovis aries GN=PSMD13 PE=4 SV=1 - [W5PFU1_SHEEP]	21.01	8	1.06679	0.125633
W5NYQ9	Uncharacterized protein (Fragment) OS=Ovis aries GN=TIMM44 PE=4 SV=1 - [W5NYQ9_SHEEP]	5.76	2	1.08321	0.125456
W5PAP1	Uncharacterized protein OS=Ovis aries GN=TERF2IP PE=4 SV=1 - [W5PAP1_SHEEP]	4.9	1	0.749997	0.12477
W5QB58	Uncharacterized protein OS=Ovis aries GN=AASS PE=4 SV=1 - [W5QB58_SHEEP]	11.77	8	1.03119	0.12422
A6ZE99	Perilipin OS=Ovis aries GN=ADFP PE=2 SV=1 - [A6ZE99_SHEEP]	4	1	0.973053	0.12403
W5PEI3	Uncharacterized protein OS=Ovis aries GN=TAPBPL PE=4 SV=1 - [W5PEI3_SHEEP]	4.28	1	0.775621	0.123894
W5QGF8	Uncharacterized protein OS=Ovis aries GN=GYS2 PE=4 SV=1 - [W5QGF8_SHEEP]	1.99	1	0.901902	0.123779
W5QFH1	Uncharacterized protein (Fragment) OS=Ovis aries GN=ACTC1 PE=3 SV=1 - [W5QFH1_SHEEP]	55.56	1	0.760031	0.123762
W5Q2I3	Uncharacterized protein (Fragment) OS=Ovis aries GN=YME1L1 PE=3 SV=1 - [W5Q2I3_SHEEP]	2	1	1.1069	0.123503
W5PGR6	Uncharacterized protein (Fragment) OS=Ovis aries GN=DHRS12 PE=4 SV=1 - [W5PGR6_SHEEP]	4.42	1	0.866136	0.123489
W5PMU0	Uncharacterized protein OS=Ovis aries GN=LOC101120721 PE=3 SV=1 - [W5PMU0_SHEEP]	13.1	1	0.909453	0.122839
W5P0V5	Uncharacterized protein (Fragment) OS=Ovis aries GN=RAB11B PE=3 SV=1 - [W5P0V5_SHEEP]	19.11	4	1.10476	0.122291
W5PB04	Uncharacterized protein OS=Ovis aries GN=TGM3 PE=4 SV=1 - [W5PB04_SHEEP]	10.56	5	0.720777	0.122015
W5NYZ2	Uncharacterized protein OS=Ovis aries GN=LOC101105863 PE=3 SV=1 - [W5NYZ2_SHEEP]	27.36	10	1.17615	0.121754
P42819	Serum amyloid A protein OS=Ovis aries GN=SAA1 PE=1 SV=1 - [SAA_SHEEP]	19.64	2	0.804128	0.12155
W5QFG8	Uncharacterized protein (Fragment) OS=Ovis aries GN=ACTR2 PE=3 SV=1 - [W5QFG8_SHEEP]	9.39	3	1.0474	0.121509
B2MVX1	SLC25A10 OS=Ovis aries PE=2 SV=1 - [B2MVX1_SHEEP]	19.51	5	1.11216	0.121492
W5P654	Uncharacterized protein OS=Ovis aries GN=GBA3 PE=3 SV=1 - [W5P654_SHEEP]	19.85	7	1.08297	0.121472
W5NRG7	Uncharacterized protein OS=Ovis aries GN=ITIH4 PE=4 SV=1 - [W5NRG7_SHEEP]	6.11	5	0.932447	0.121173
W5P7C2	Uncharacterized protein OS=Ovis aries GN=SEPHS1 PE=4 SV=1 - [W5P7C2_SHEEP]	5.36	1	0.81833	0.121153
W5Q363	Uncharacterized protein (Fragment) OS=Ovis aries GN=ACBD5 PE=4 SV=1 - [W5Q363_SHEEP]	1.89	1	1.18374	0.121091
W5NXN7	Tubulin gamma chain (Fragment) OS=Ovis aries GN=TUBG2 PE=3 SV=1 - [W5NXN7_SHEEP]	2.53	1	0.912221	0.12075
W5QFZ3	T-complex protein 1 subunit delta (Fragment) OS=Ovis aries GN=CCT4 PE=3 SV=1 - [W5QFZ3_SHEEP]	28.09	10	0.954862	0.12071
W5PI38	Citrate synthase (Fragment) OS=Ovis aries GN=CS PE=3 SV=1 - [W5PI38_SHEEP]	16.49	7	1.04572	0.120587
W5NT21	Uncharacterized protein (Fragment) OS=Ovis aries GN=CSNK2A2 PE=4 SV=1 - [W5NT21_SHEEP]	4.13	1	0.929903	0.120445
W5PY34	Uncharacterized protein OS=Ovis aries GN=DDAH1 PE=4 SV=1 - [W5PY34_SHEEP]	8.9	2	0.924756	0.120316
W5NT68	Uncharacterized protein OS=Ovis aries GN=VAPA PE=4 SV=1 - [W5NT68_SHEEP]	8.19	1	0.951323	0.120231
W5PUC2	Uncharacterized protein OS=Ovis aries GN=ACADS PE=4 SV=1 - [W5PUC2_SHEEP]	39.16	13	1.11204	0.119729
W5P4K5	Uncharacterized protein OS=Ovis aries GN=ALG1 PE=4 SV=1 - [W5P4K5_SHEEP]	2.52	1	0.519556	0.119316
W5Q940	Uncharacterized protein OS=Ovis aries GN=SHTN1 PE=4 SV=1 - [W5Q940_SHEEP]	4.99	3	1.2149	0.119296
W5NXM4	Uncharacterized protein OS=Ovis aries GN=RPS9 PE=3 SV=1 - [W5NXM4_SHEEP]	33.51	7	1.05422	0.119052
W5P878	Uncharacterized protein OS=Ovis aries GN=CPT2 PE=3 SV=1 - [W5P878_SHEEP]	28.27	14	0.961904	0.118821
W5P7A1	Uncharacterized protein OS=Ovis aries GN=SAR1A PE=3 SV=1 - [W5P7A1_SHEEP]	29.8	3	1.10937	0.118819
W5NR26	Uncharacterized protein OS=Ovis aries GN=LSM3 PE=4 SV=1 - [W5NR26_SHEEP]	11.65	1	0.822831	0.118392
W5PQ56	Uncharacterized protein OS=Ovis aries GN=RUFY3 PE=4 SV=1 - [W5PQ56_SHEEP]	1.72	1	0.931477	0.118321
W5QHH4	Uncharacterized protein (Fragment) OS=Ovis aries GN=L2HGDH PE=4 SV=1 - [W5QHH4_SHEEP]	8.39	3	1.14597	0.118001
W5PYM5	Uncharacterized protein OS=Ovis aries GN=CCT8 PE=3 SV=1 - [W5PYM5_SHEEP]	29.56	14	0.957309	0.117833
W5Q0M4	Uncharacterized protein (Fragment) OS=Ovis aries GN=TMED4 PE=3 SV=1 - [W5Q0M4_SHEEP]	9.54	1	1.133	0.117538
W5P090	Uncharacterized protein OS=Ovis aries GN=BOLA2B PE=3 SV=1 - [W5P090_SHEEP]	10.74	1	1.13539	0.116479
W5NSL8	D-tyrosyl-tRNA(Tyr) deacylase OS=Ovis aries GN=DTD1 PE=3 SV=1 - [W5NSL8_SHEEP]	5.38	1	0.780126	0.116182
W5PZH6	Uncharacterized protein OS=Ovis aries GN=MPDU1 PE=4 SV=1 - [W5PZH6_SHEEP]	5.69	1	0.839045	0.115978
W5QDU7	Uncharacterized protein OS=Ovis aries GN=RBKS PE=3 SV=1 - [W5QDU7_SHEEP]	7.98	2	0.921827	0.115821
W5PE27	Uncharacterized protein OS=Ovis aries GN=ESD PE=4 SV=1 - [W5PE27_SHEEP]	31.51	8	1.0682	0.115776
W5QI22	Uncharacterized protein OS=Ovis aries GN=VPS13C PE=4 SV=1 - [W5QI22_SHEEP]	1	2	0.780754	0.11562
W5QCW9	Sulfurtransferase OS=Ovis aries GN=TST PE=4 SV=1 - [W5QCW9_SHEEP]	42.42	10	1.05298	0.114731
W5QJ03	Uncharacterized protein OS=Ovis aries GN=DHRS7 PE=3 SV=1 - [W5QJ03_SHEEP]	47.49	14	0.947013	0.11464
W5Q4P4	Uncharacterized protein OS=Ovis aries GN=PCBP2 PE=4 SV=1 - [W5Q4P4_SHEEP]	17.52	2	0.941815	0.114164
W5NYJ7	Uncharacterized protein (Fragment) OS=Ovis aries GN=LEMD3 PE=4 SV=1 - [W5NYJ7_SHEEP]	1.52	1	1.45899	0.11313
W5NXE8	Uncharacterized protein OS=Ovis aries GN=SNW1 PE=4 SV=1 - [W5NXE8_SHEEP]	2.61	1	0.851059	0.112253
W5P1X9	Fructose-bisphosphate aldolase OS=Ovis aries GN=ALDOA PE=3 SV=1 - [W5P1X9_SHEEP]	19.23	6	1.15406	0.111106
W5P381	Uncharacterized protein OS=Ovis aries GN=RPL7A PE=4 SV=1 - [W5P381_SHEEP]	8.92	1	1.19255	0.110526
W5P8V5	Uncharacterized protein (Fragment) OS=Ovis aries GN=GK5 PE=3 SV=1 - [W5P8V5_SHEEP]	1.31	1	0.937126	0.110211
W5PCD9	Uncharacterized protein OS=Ovis aries GN=EML4 PE=4 SV=1 - [W5PCD9_SHEEP]	4.02	3	0.924369	0.109655
W5NVV6	Uncharacterized protein (Fragment) OS=Ovis aries GN=DNAJC3 PE=4 SV=1 - [W5NVV6_SHEEP]	8.32	5	1.0595	0.109275
C1L3B1	Beta-carotene oxygenase 2 OS=Ovis aries GN=bco2 PE=2 SV=1 - [C1L3B1_SHEEP]	6.96	3	1.13615	0.109172
W5NTE7	Uncharacterized protein OS=Ovis aries GN=LOC101120489 PE=4 SV=1 - [W5NTE7_SHEEP]	21.35	4	1.09838	0.109104
W5P4C7	Uncharacterized protein OS=Ovis aries GN=SEPT7 PE=3 SV=1 - [W5P4C7_SHEEP]	12.68	4	1.05043	0.108947
W5PUM6	Signal peptidase complex catalytic subunit SEC11 OS=Ovis aries GN=SEC11A PE=3 SV=1 - [W5PUM6_SHEEP]	14.53	3	1.16984	0.108727
W5PTB6	Uncharacterized protein (Fragment) OS=Ovis aries GN=CLINT1 PE=4 SV=1 - [W5PTB6_SHEEP]	2.02	1	0.901796	0.108631
W5P2D9	Uncharacterized protein OS=Ovis aries GN=SNX9 PE=4 SV=1 - [W5P2D9_SHEEP]	6.07	3	1.11358	0.108555
W5PE22	Uncharacterized protein (Fragment) OS=Ovis aries GN=GDI2 PE=4 SV=1 - [W5PE22_SHEEP]	47.67	12	1.04168	0.108446
W5NT32	Uncharacterized protein OS=Ovis aries GN=CRIP2 PE=4 SV=1 - [W5NT32_SHEEP]	23.81	2	1.1634	0.108381
W5QH91	Uncharacterized protein OS=Ovis aries GN=LOC101115331 PE=4 SV=1 - [W5QH91_SHEEP]	5.48	2	1.03527	0.106925
W5PTS9	Uncharacterized protein OS=Ovis aries GN=CPSF7 PE=4 SV=1 - [W5PTS9_SHEEP]	1.54	1	1.03407	0.10659
W5PBM0	Uncharacterized protein (Fragment) OS=Ovis aries GN=RPL11 PE=3 SV=1 - [W5PBM0_SHEEP]	21.35	4	1.03068	0.106531
W5NR38	Uncharacterized protein OS=Ovis aries GN=RBBP9 PE=4 SV=1 - [W5NR38_SHEEP]	26.88	4	0.924225	0.106507
W5PXX7	Uncharacterized protein OS=Ovis aries GN=CCT5 PE=3 SV=1 - [W5PXX7_SHEEP]	16.64	8	0.966037	0.1064
W5NW17	Uncharacterized protein (Fragment) OS=Ovis aries GN=STXBP2 PE=4 SV=1 - [W5NW17_SHEEP]	5.89	4	0.954209	0.106349
W5PRS6	Uncharacterized protein OS=Ovis aries GN=CRK PE=4 SV=1 - [W5PRS6_SHEEP]	10.49	2	1.0942	0.106216
W5PJG9	Annexin OS=Ovis aries GN=ANXA13 PE=3 SV=1 - [W5PJG9_SHEEP]	8.13	1	1.0729	0.104828
W5PQX6	Uncharacterized protein (Fragment) OS=Ovis aries GN=DECR2 PE=4 SV=1 - [W5PQX6_SHEEP]	29.17	5	1.12643	0.104746
B9VH04	Cytochrome b-c1 complex subunit 6 OS=Ovis aries GN=UQCRH PE=2 SV=1 - [B9VH04_SHEEP]	47.25	3	0.964062	0.104017
W5P0T3	Uncharacterized protein OS=Ovis aries GN=LOC101115671 PE=4 SV=1 - [W5P0T3_SHEEP]	24.64	8	1.0664	0.103959
W5PEN0	Uncharacterized protein OS=Ovis aries GN=ITGA1 PE=4 SV=1 - [W5PEN0_SHEEP]	1.63	1	1.04945	0.103443
W5Q2X0	Uncharacterized protein (Fragment) OS=Ovis aries GN=PPFIBP2 PE=4 SV=1 - [W5Q2X0_SHEEP]	1.38	1	0.933155	0.102565
W5NSY8	Uncharacterized protein (Fragment) OS=Ovis aries GN=SH3BGRL PE=4 SV=1 - [W5NSY8_SHEEP]	50.51	5	1.04005	0.101879
W5PT14	Uncharacterized protein OS=Ovis aries GN=IPO7 PE=4 SV=1 - [W5PT14_SHEEP]	1.54	1	1.15309	0.101503
W5P7G4	Uncharacterized protein OS=Ovis aries GN=TNC PE=4 SV=1 - [W5P7G4_SHEEP]	5.08	10	1.15274	0.101443
W5NU43	Uncharacterized protein OS=Ovis aries GN=TIMM8A PE=4 SV=1 - [W5NU43_SHEEP]	22.68	2	0.91406	0.101096
W5PE07	Uncharacterized protein OS=Ovis aries GN=NDUFS4 PE=4 SV=1 - [W5PE07_SHEEP]	5.29	1	1.0929	0.100994
W5P2A5	Uncharacterized protein (Fragment) OS=Ovis aries GN=ILVBL PE=3 SV=1 - [W5P2A5_SHEEP]	19.69	7	0.948225	0.100512
W5NQK9	Uncharacterized protein (Fragment) OS=Ovis aries GN=S100A8 PE=4 SV=1 - [W5NQK9_SHEEP]	12.37	1	0.895527	0.100073
W5PHB6	Uncharacterized protein OS=Ovis aries GN=SF1 PE=4 SV=1 - [W5PHB6_SHEEP]	5.08	2	1.11647	0.0998697
W5QIT0	Sorbitol dehydrogenase OS=Ovis aries GN=SORD PE=3 SV=1 - [W5QIT0_SHEEP]	48.6	3	1.03111	0.0993853
R9TH90	MBLA protein (Fragment) OS=Ovis aries GN=MBLA PE=2 SV=1 - [R9TH90_SHEEP]	6.25	1	0.877136	0.098733
W5NRF4	Amine oxidase OS=Ovis aries PE=3 SV=1 - [W5NRF4_SHEEP]	6.75	2	1.08008	0.0987264
W5PJY1	Sulfotransferase OS=Ovis aries GN=SULT1E1 PE=3 SV=1 - [W5PJY1_SHEEP]	18.92	5	1.22315	0.0986656
W5Q3D0	Uncharacterized protein OS=Ovis aries GN=SOWAHC PE=4 SV=1 - [W5Q3D0_SHEEP]	9.59	2	0.864952	0.0983137
W5Q0L5	5-formyltetrahydrofolate cyclo-ligase OS=Ovis aries GN=LOC101114310 PE=3 SV=1 - [W5Q0L5_SHEEP]	9.95	2	0.936096	0.097928
W5Q3P0	Uncharacterized protein OS=Ovis aries GN=CTBP1 PE=3 SV=1 - [W5Q3P0_SHEEP]	5.38	1	0.892037	0.0976169
W5PMD1	Uncharacterized protein OS=Ovis aries GN=SPCS2 PE=4 SV=1 - [W5PMD1_SHEEP]	11.54	2	0.921904	0.0964873
W5PJX1	Uncharacterized protein OS=Ovis aries GN=CCT6A PE=3 SV=1 - [W5PJX1_SHEEP]	15.92	5	0.958863	0.0963926
W5QAL0	Uncharacterized protein OS=Ovis aries GN=PRKCSH PE=4 SV=1 - [W5QAL0_SHEEP]	15.86	7	0.934182	0.0961881
W5Q5R8	Uncharacterized protein OS=Ovis aries GN=TXNRD1 PE=3 SV=1 - [W5Q5R8_SHEEP]	7.24	2	1.06413	0.0960628
W5NXI6	Uncharacterized protein (Fragment) OS=Ovis aries GN=ANK1 PE=4 SV=1 - [W5NXI6_SHEEP]	0.87	1	0.752542	0.095787
W5Q7Q9	Uncharacterized protein OS=Ovis aries GN=PFDN1 PE=4 SV=1 - [W5Q7Q9_SHEEP]	9.02	1	1.04304	0.0957472
W5P010	Uncharacterized protein (Fragment) OS=Ovis aries GN=RAB1B PE=3 SV=1 - [W5P010_SHEEP]	23.13	3	1.03793	0.0952707
W5NU95	40S ribosomal protein S3a OS=Ovis aries GN=RPS3A PE=3 SV=1 - [W5NU95_SHEEP]	26.45	1	0.862694	0.0952567
W5Q3X2	Peptidyl-prolyl cis-trans isomerase OS=Ovis aries PE=4 SV=1 - [W5Q3X2_SHEEP]	12.04	1	0.700691	0.0949174
W5P6E0	Uncharacterized protein OS=Ovis aries GN=OS9 PE=4 SV=1 - [W5P6E0_SHEEP]	3.29	2	1.01783	0.0948509
W5QFQ0	Malate dehydrogenase OS=Ovis aries GN=MDH1 PE=3 SV=1 - [W5QFQ0_SHEEP]	36.53	12	0.952239	0.0947691
D3G9G3	Lactoferrin OS=Ovis aries GN=LF PE=3 SV=1 - [D3G9G3_SHEEP]	3.11	1	0.903855	0.0945031
W5P804	Uncharacterized protein OS=Ovis aries PE=4 SV=1 - [W5P804_SHEEP]	7.25	2	0.853882	0.0943123
O97692	Intercellular adhesion molecule-1 OS=Ovis aries GN=ICAM-1 PE=2 SV=1 - [O97692_SHEEP]	1.7	1	1.09347	0.094073
W5PB69	Uncharacterized protein OS=Ovis aries PE=4 SV=1 - [W5PB69_SHEEP]	7.84	1	0.807922	0.0940468
W5P0H3	Uncharacterized protein OS=Ovis aries GN=RPL7A PE=4 SV=1 - [W5P0H3_SHEEP]	19.33	5	0.935746	0.0939219
W5NVW7	Uncharacterized protein OS=Ovis aries GN=NAGLU PE=4 SV=1 - [W5NVW7_SHEEP]	4.59	2	1.0568	0.0938565
W5QFL4	Uncharacterized protein OS=Ovis aries GN=CSDE1 PE=4 SV=1 - [W5QFL4_SHEEP]	3.44	3	1.06119	0.0938014
W5Q5M3	Uncharacterized protein (Fragment) OS=Ovis aries GN=KRT18 PE=3 SV=1 - [W5Q5M3_SHEEP]	46.45	20	1.04467	0.0935365
W5PHR0	Uncharacterized protein OS=Ovis aries GN=HIBADH PE=4 SV=1 - [W5PHR0_SHEEP]	37.88	10	1.04142	0.0934873
W5QHN8	Uncharacterized protein OS=Ovis aries GN=NDUFB5 PE=4 SV=1 - [W5QHN8_SHEEP]	8.47	2	1.27924	0.093092
K4P231	Proteasome subunit alpha type (Fragment) OS=Ovis aries GN=PSMA2 PE=2 SV=1 - [K4P231_SHEEP]	24.68	4	1.09293	0.0929817
W5NX87	Carboxylic ester hydrolase OS=Ovis aries GN=CES2 PE=3 SV=1 - [W5NX87_SHEEP]	22.97	12	1.24165	0.0926452
W5QC92	Uncharacterized protein OS=Ovis aries GN=LOC101105651 PE=3 SV=1 - [W5QC92_SHEEP]	30.08	4	1.03309	0.0923693
W5NWQ4	Uncharacterized protein OS=Ovis aries GN=SRSF4 PE=4 SV=1 - [W5NWQ4_SHEEP]	6.23	2	0.964769	0.0921626
W5PN22	Poly [ADP-ribose] polymerase OS=Ovis aries GN=ZC3HAV1 PE=4 SV=1 - [W5PN22_SHEEP]	12.54	7	0.938687	0.0916395
W5P720	Uncharacterized protein (Fragment) OS=Ovis aries PE=4 SV=1 - [W5P720_SHEEP]	19.72	1	0.802868	0.0913656
W5Q4V5	Uncharacterized protein OS=Ovis aries GN=BZW1 PE=4 SV=1 - [W5Q4V5_SHEEP]	10.38	5	1.06963	0.0910282
W5PX00	Uncharacterized protein OS=Ovis aries GN=USP4 PE=4 SV=1 - [W5PX00_SHEEP]	1.35	1	1.0935	0.0908327
W5QB02	Uncharacterized protein (Fragment) OS=Ovis aries GN=TGM2 PE=4 SV=1 - [W5QB02_SHEEP]	20.86	11	0.950593	0.0907468
W5PPW8	Sideroflexin OS=Ovis aries GN=SFXN5 PE=3 SV=1 - [W5PPW8_SHEEP]	8.82	2	0.830923	0.0905411
W5PJ90	Uncharacterized protein OS=Ovis aries GN=ADAL PE=4 SV=1 - [W5PJ90_SHEEP]	2.84	1	1.04752	0.090367
W5PHY6	Uncharacterized protein (Fragment) OS=Ovis aries GN=PVRL2 PE=4 SV=1 - [W5PHY6_SHEEP]	7.22	2	0.911521	0.0898847
W5PWP7	Uncharacterized protein OS=Ovis aries GN=MPDZ PE=4 SV=1 - [W5PWP7_SHEEP]	0.59	1	0.918979	0.0897299
W5Q648	Uncharacterized protein (Fragment) OS=Ovis aries GN=MATR3 PE=4 SV=1 - [W5Q648_SHEEP]	12.87	8	0.963161	0.0894833
W5P0G8	Uncharacterized protein OS=Ovis aries GN=VBP1 PE=4 SV=1 - [W5P0G8_SHEEP]	11.17	2	1.05502	0.089328
W5NWM5	Uncharacterized protein (Fragment) OS=Ovis aries GN=DHRS7B PE=3 SV=1 - [W5NWM5_SHEEP]	16.67	4	0.940449	0.0891003
W5QD41	Uncharacterized protein OS=Ovis aries GN=PSME2 PE=4 SV=1 - [W5QD41_SHEEP]	15.48	3	0.917156	0.0878306
W5PK51	Uncharacterized protein OS=Ovis aries GN=STAP2 PE=4 SV=1 - [W5PK51_SHEEP]	1.85	1	1.19985	0.0867819
W5P2J3	Signal recognition particle subunit SRP72 OS=Ovis aries GN=SRP72 PE=3 SV=1 - [W5P2J3_SHEEP]	4.32	2	1.23773	0.0867617
W5P4A1	Ribosomal protein S6 kinase OS=Ovis aries GN=RPS6KA2 PE=3 SV=1 - [W5P4A1_SHEEP]	1.09	1	1.07614	0.0867195
W5Q124	Uncharacterized protein OS=Ovis aries GN=LOC101119509 PE=3 SV=1 - [W5Q124_SHEEP]	17.99	4	0.934362	0.086711
W5PK03	Uncharacterized protein OS=Ovis aries GN=POSTN PE=4 SV=1 - [W5PK03_SHEEP]	3.59	2	0.898879	0.0866119
W5Q8D3	Uncharacterized protein (Fragment) OS=Ovis aries GN=PALMD PE=4 SV=1 - [W5Q8D3_SHEEP]	6	2	1.11128	0.0863863
W5Q3U3	Galectin OS=Ovis aries GN=LOC101102156 PE=4 SV=1 - [W5Q3U3_SHEEP]	7.89	2	0.763282	0.0862114
W5QC37	Uncharacterized protein OS=Ovis aries GN=LOC101119975 PE=3 SV=1 - [W5QC37_SHEEP]	38.8	1	1.08317	0.0856627
W5PM65	Uncharacterized protein OS=Ovis aries GN=PPP2R5A PE=4 SV=1 - [W5PM65_SHEEP]	2.86	1	1.1175	0.0847751
W5PUU6	Uncharacterized protein OS=Ovis aries GN=RPL35 PE=3 SV=1 - [W5PUU6_SHEEP]	17.76	2	1.01149	0.0846588
W5PQF0	Uncharacterized protein OS=Ovis aries GN=CCT7 PE=3 SV=1 - [W5PQF0_SHEEP]	21.73	10	0.973536	0.0839081
W5P814	Kinesin-like protein OS=Ovis aries GN=KIF5A PE=3 SV=1 - [W5P814_SHEEP]	0.68	1	0.771057	0.0827985
W5Q420	Uncharacterized protein (Fragment) OS=Ovis aries GN=RCN1 PE=4 SV=1 - [W5Q420_SHEEP]	4.84	1	0.858244	0.0823244
W5QAB6	Uncharacterized protein OS=Ovis aries GN=AGXT PE=3 SV=1 - [W5QAB6_SHEEP]	8.23	2	1.11891	0.0821728
W5PBH0	Uncharacterized protein OS=Ovis aries GN=SDSL PE=4 SV=1 - [W5PBH0_SHEEP]	15.5	5	0.771018	0.0819225
W5PKE2	Uncharacterized protein (Fragment) OS=Ovis aries PE=4 SV=1 - [W5PKE2_SHEEP]	51.46	10	1.05661	0.0814001
W5PBY5	Uncharacterized protein OS=Ovis aries GN=RNH1 PE=4 SV=1 - [W5PBY5_SHEEP]	39.22	3	0.949676	0.0813777
W5P005	Uncharacterized protein OS=Ovis aries GN=XPOT PE=4 SV=1 - [W5P005_SHEEP]	3.08	2	1.05198	0.0810941
O02762	Apolipoprotein A1 (Fragment) OS=Ovis aries PE=2 SV=1 - [O02762_SHEEP]	28.57	1	0.857344	0.0810534
W5Q8S1	Uncharacterized protein (Fragment) OS=Ovis aries GN=SEPT2 PE=3 SV=1 - [W5Q8S1_SHEEP]	28.21	6	1.02456	0.0805827
W5PIE9	Uncharacterized protein (Fragment) OS=Ovis aries GN=NIT1 PE=4 SV=1 - [W5PIE9_SHEEP]	12.47	4	0.883783	0.0791302
W5PEN6	Uncharacterized protein (Fragment) OS=Ovis aries GN=UROC1 PE=4 SV=1 - [W5PEN6_SHEEP]	13.61	6	1.10989	0.0787452
W5Q0Q1	Uncharacterized protein (Fragment) OS=Ovis aries GN=YWHAQ PE=4 SV=1 - [W5Q0Q1_SHEEP]	43.03	6	1.0603	0.0779957
W5PUP9	Uncharacterized protein OS=Ovis aries GN=UQCRQ PE=4 SV=1 - [W5PUP9_SHEEP]	15.85	1	0.875251	0.0774208
W5Q7L1	Calponin (Fragment) OS=Ovis aries GN=CNN3 PE=3 SV=1 - [W5Q7L1_SHEEP]	9.65	3	0.800499	0.0773026
W5P4X0	Uncharacterized protein OS=Ovis aries PE=4 SV=1 - [W5P4X0_SHEEP]	3.28	1	1.05733	0.0766394
W5PPF1	Uncharacterized protein OS=Ovis aries GN=AGPAT3 PE=4 SV=1 - [W5PPF1_SHEEP]	7.14	3	1.10782	0.0763423
W5PVN4	Uncharacterized protein OS=Ovis aries GN=SGTA PE=4 SV=1 - [W5PVN4_SHEEP]	10.22	2	0.870612	0.0760638
W5P0G2	Uncharacterized protein OS=Ovis aries GN=RPL24 PE=4 SV=1 - [W5P0G2_SHEEP]	11.03	1	1.0912	0.0756421
W5PQL4	Uncharacterized protein OS=Ovis aries GN=TPM2 PE=3 SV=1 - [W5PQL4_SHEEP]	28.52	3	0.842304	0.0754443
W5QHH7	Uncharacterized protein OS=Ovis aries GN=ATP5S PE=4 SV=1 - [W5QHH7_SHEEP]	17.5	4	1.05972	0.0747839
W5Q937	Uncharacterized protein (Fragment) OS=Ovis aries PE=4 SV=1 - [W5Q937_SHEEP]	40	3	0.965002	0.0739721
W5Q9K7	Uncharacterized protein OS=Ovis aries GN=LOC101110727 PE=3 SV=1 - [W5Q9K7_SHEEP]	24.26	7	1.13343	0.0736571
W5PUT6	Uncharacterized protein (Fragment) OS=Ovis aries GN=CLTC PE=4 SV=1 - [W5PUT6_SHEEP]	24.02	29	1.04528	0.0734814
W5PXP4	Uncharacterized protein OS=Ovis aries GN=ABCA10 PE=3 SV=1 - [W5PXP4_SHEEP]	2.47	3	0.879481	0.0733767
W5NVM3	Uncharacterized protein OS=Ovis aries GN=CYP4F3 PE=3 SV=1 - [W5NVM3_SHEEP]	10.16	3	1.08995	0.0732618
W5NX82	Uncharacterized protein OS=Ovis aries PE=3 SV=1 - [W5NX82_SHEEP]	14.81	1	1.30153	0.0728608
W5PDE5	Uncharacterized protein OS=Ovis aries GN=LOC101120001 PE=4 SV=1 - [W5PDE5_SHEEP]	3.52	1	0.896052	0.0728243
W5QI04	Uncharacterized protein (Fragment) OS=Ovis aries GN=TPM1 PE=3 SV=1 - [W5QI04_SHEEP]	25.18	2	0.936668	0.0728033
W5QD77	Uncharacterized protein (Fragment) OS=Ovis aries PE=4 SV=1 - [W5QD77_SHEEP]	30.26	3	0.827442	0.0727439
Q20A37	60S ribosomal protein L34-like protein (Fragment) OS=Ovis aries PE=2 SV=1 - [Q20A37_SHEEP]	18.9	3	1.08873	0.0727055
Q9TTE2	Decorin OS=Ovis aries GN=DCN PE=2 SV=1 - [PGS2_SHEEP]	15	5	0.871042	0.0723558
W5PPD5	Uncharacterized protein (Fragment) OS=Ovis aries GN=GRHPR PE=3 SV=1 - [W5PPD5_SHEEP]	19.82	5	1.05236	0.0722337
W5PBU5	Uncharacterized protein OS=Ovis aries GN=NIPSNAP3A PE=4 SV=1 - [W5PBU5_SHEEP]	15.38	3	1.09286	0.072029
Q9N114	Cytochrome oxidase subunit Va (Fragment) OS=Ovis aries PE=2 SV=1 - [Q9N114_SHEEP]	62.35	5	0.910252	0.0719141
W5PWD7	Uncharacterized protein OS=Ovis aries GN=LOC101115172 PE=3 SV=1 - [W5PWD7_SHEEP]	40.89	4	0.870083	0.0717665
W5PTU7	Carbonic anhydrase 2 (Fragment) OS=Ovis aries GN=CA2 PE=4 SV=1 - [W5PTU7_SHEEP]	42.21	2	0.862532	0.0716622
W5P9R3	Uncharacterized protein OS=Ovis aries GN=PSMD14 PE=4 SV=1 - [W5P9R3_SHEEP]	12.75	2	0.865735	0.0708675
W5Q0R2	Uncharacterized protein OS=Ovis aries GN=LOC101118164 PE=4 SV=1 - [W5Q0R2_SHEEP]	8.58	2	0.815408	0.0708535
W5PSZ5	Annexin OS=Ovis aries GN=ANXA1 PE=3 SV=1 - [W5PSZ5_SHEEP]	39.31	11	0.882583	0.0705409
W5Q8Q2	Uncharacterized protein OS=Ovis aries GN=XPNPEP3 PE=4 SV=1 - [W5Q8Q2_SHEEP]	3.35	1	0.913811	0.0704197
W5NWX6	Uncharacterized protein (Fragment) OS=Ovis aries GN=APOC3 PE=4 SV=1 - [W5NWX6_SHEEP]	24.55	2	0.961534	0.070293
W5Q0X2	Uncharacterized protein OS=Ovis aries GN=FDFT1 PE=4 SV=1 - [W5Q0X2_SHEEP]	4.32	1	0.863334	0.0699824
W5QAP3	Uncharacterized protein (Fragment) OS=Ovis aries GN=TOM1 PE=4 SV=1 - [W5QAP3_SHEEP]	6.28	2	0.833289	0.0698693
A0A068JAR6	Resistin OS=Ovis aries GN=RETN PE=2 SV=1 - [A0A068JAR6_SHEEP]	13.76	1	0.923167	0.0694458
W5P0C5	Galectin (Fragment) OS=Ovis aries GN=LGALS8 PE=4 SV=1 - [W5P0C5_SHEEP]	2.66	1	0.850011	0.068357
Q1ZZU7	Macrophage migration inhibitory factor OS=Ovis aries GN=MIF PE=3 SV=1 - [MIF_SHEEP]	17.39	2	1.17275	0.0682512
W5QI95	Uncharacterized protein OS=Ovis aries GN=CERS2 PE=4 SV=1 - [W5QI95_SHEEP]	4.21	1	0.762903	0.0679238
W5Q8Q7	Uncharacterized protein (Fragment) OS=Ovis aries GN=RPN2 PE=4 SV=1 - [W5Q8Q7_SHEEP]	21.46	9	0.960184	0.0678872
W5PPB9	Sulfotransferase OS=Ovis aries GN=SULT2A1 PE=3 SV=1 - [W5PPB9_SHEEP]	30.53	8	1.12135	0.0675788
W5PFP5	Perilipin OS=Ovis aries GN=PLIN3 PE=3 SV=1 - [W5PFP5_SHEEP]	14.92	5	1.16451	0.0672859
W5PS11	Phosphoserine aminotransferase (Fragment) OS=Ovis aries GN=PSAT1 PE=3 SV=1 - [W5PS11_SHEEP]	38.64	13	1.11023	0.0670879
W5QAB1	Uncharacterized protein OS=Ovis aries GN=HPX PE=4 SV=1 - [W5QAB1_SHEEP]	15.87	7	0.897795	0.0664976
W5PW88	Uncharacterized protein OS=Ovis aries GN=NICN1 PE=4 SV=1 - [W5PW88_SHEEP]	5.16	1	0.723342	0.0662318
W5QG29	Uncharacterized protein OS=Ovis aries GN=DES PE=3 SV=1 - [W5QG29_SHEEP]	37.87	13	0.815313	0.0654693
W5PXS6	Uncharacterized protein OS=Ovis aries GN=ICAM2 PE=4 SV=1 - [W5PXS6_SHEEP]	6.4	1	1.26477	0.0654028
W5PMJ5	Uncharacterized protein (Fragment) OS=Ovis aries GN=RBMX PE=4 SV=1 - [W5PMJ5_SHEEP]	12.24	4	1.04048	0.0652809
W5QDG7	Uncharacterized protein OS=Ovis aries GN=FN1 PE=4 SV=1 - [W5QDG7_SHEEP]	9.89	15	0.962302	0.0643526
W5P5N6	Uncharacterized protein (Fragment) OS=Ovis aries GN=SCFD1 PE=4 SV=1 - [W5P5N6_SHEEP]	8.36	3	1.1368	0.064122
W5NXE5	Uncharacterized protein OS=Ovis aries GN=LOC101104501 PE=4 SV=1 - [W5NXE5_SHEEP]	21	4	0.950001	0.0637038
W5P0Z7	Uncharacterized protein OS=Ovis aries GN=AP1G1 PE=4 SV=1 - [W5P0Z7_SHEEP]	4.14	3	1.09381	0.0628842
W5Q2H1	Uncharacterized protein OS=Ovis aries GN=TMEM109 PE=4 SV=1 - [W5Q2H1_SHEEP]	9.88	2	0.866973	0.0624563
O77727	Keratin, type I cytoskeletal 15 OS=Ovis aries GN=KRT15 PE=2 SV=1 - [K1C15_SHEEP]	3.53	2	1.16034	0.0624193
W5P3C6	Beta-hexosaminidase OS=Ovis aries GN=HEXB PE=3 SV=1 - [W5P3C6_SHEEP]	3.15	1	1.06136	0.0623122
W5PEN2	Uncharacterized protein OS=Ovis aries GN=TPD52 PE=4 SV=1 - [W5PEN2_SHEEP]	12.95	2	1.06797	0.0620002
B2MVW1	Tetraspanin OS=Ovis aries GN=CD81 PE=2 SV=1 - [B2MVW1_SHEEP]	15.25	2	1.28159	0.0617923
I1U3B9	Aldehyde dehydrogenase 1 family member L1 (Fragment) OS=Ovis aries PE=2 SV=1 - [I1U3B9_SHEEP]	69.51	7	1.02611	0.0614133
W5P5K7	Phosphomannomutase OS=Ovis aries GN=PMM2 PE=3 SV=1 - [W5P5K7_SHEEP]	9.76	2	0.907313	0.0613535
W5Q902	Uncharacterized protein OS=Ovis aries GN=TXNRD2 PE=3 SV=1 - [W5Q902_SHEEP]	4.73	2	0.953123	0.0613077
W5PQ30	Uncharacterized protein OS=Ovis aries GN=FKBP8 PE=4 SV=1 - [W5PQ30_SHEEP]	3.85	1	0.858708	0.0606749
W5P733	Uncharacterized protein OS=Ovis aries GN=PDLIM1 PE=4 SV=1 - [W5P733_SHEEP]	9.27	2	0.78663	0.0603713
W5PES6	Uncharacterized protein (Fragment) OS=Ovis aries GN=ARPC1A PE=4 SV=1 - [W5PES6_SHEEP]	6.3	2	0.942332	0.0603391
W5QG43	Myosin light chain kinase, smooth muscle OS=Ovis aries GN=MYLK PE=4 SV=1 - [W5QG43_SHEEP]	2.02	4	0.875642	0.0593496
W5PA59	Ferritin OS=Ovis aries GN=LOC101117015 PE=3 SV=1 - [W5PA59_SHEEP]	57.71	7	1.1303	0.0589555
W5NUJ5	Uncharacterized protein (Fragment) OS=Ovis aries GN=NQO2 PE=4 SV=1 - [W5NUJ5_SHEEP]	4.72	1	0.883061	0.0589087
W5PHL6	Uncharacterized protein OS=Ovis aries GN=RWDD1 PE=4 SV=1 - [W5PHL6_SHEEP]	3.7	1	1.10528	0.0588069
D5M8S1	NADH dehydrogenase [ubiquinone] 1 beta subcomplex subunit 8, mitochondrial OS=Ovis aries PE=2 SV=1 - [D5M8S1_SHEEP]	18.82	2	1.19192	0.0584028
W5PPA7	Uncharacterized protein OS=Ovis aries GN=DDX6 PE=3 SV=1 - [W5PPA7_SHEEP]	5.18	2	1.07575	0.0580416
W5P5A0	Uncharacterized protein (Fragment) OS=Ovis aries GN=FLNA PE=4 SV=1 - [W5P5A0_SHEEP]	17.85	31	0.900989	0.057789
W5PRD7	Uncharacterized protein OS=Ovis aries GN=STOML2 PE=4 SV=1 - [W5PRD7_SHEEP]	29.21	6	0.926933	0.0577841
W5P772	Uncharacterized protein OS=Ovis aries GN=ECH1 PE=3 SV=1 - [W5P772_SHEEP]	32.47	12	1.07219	0.0565111
W5PB50	Uncharacterized protein OS=Ovis aries GN=LYPLA2 PE=4 SV=1 - [W5PB50_SHEEP]	7.79	1	0.914173	0.0551806
W5Q7X3	Uncharacterized protein OS=Ovis aries GN=GNPNAT1 PE=4 SV=1 - [W5Q7X3_SHEEP]	26.02	4	1.19022	0.0551302
W5NU99	Uncharacterized protein (Fragment) OS=Ovis aries GN=FAM101A PE=4 SV=1 - [W5NU99_SHEEP]	7.87	1	1.09335	0.0551161
W5NSG2	Uncharacterized protein (Fragment) OS=Ovis aries GN=TMEM43 PE=4 SV=1 - [W5NSG2_SHEEP]	10.25	3	1.09272	0.0549104
W5PBW1	Uncharacterized protein (Fragment) OS=Ovis aries GN=SDS PE=4 SV=1 - [W5PBW1_SHEEP]	18.54	4	0.84551	0.0543323
W5NPG7	Uncharacterized protein OS=Ovis aries GN=MRPS2 PE=4 SV=1 - [W5NPG7_SHEEP]	8.59	1	0.816895	0.0539544
P62262	14-3-3 protein epsilon OS=Ovis aries GN=YWHAE PE=1 SV=1 - [1433E_SHEEP]	54.12	10	1.05345	0.0538071
W5PMN0	Uncharacterized protein OS=Ovis aries GN=SEC63 PE=4 SV=1 - [W5PMN0_SHEEP]	5	3	1.02011	0.0536667
W5PE01	Transgelin OS=Ovis aries GN=TAGLN2 PE=3 SV=1 - [W5PE01_SHEEP]	56.12	10	1.06356	0.0536327
W5P514	Uncharacterized protein OS=Ovis aries GN=COX20 PE=4 SV=1 - [W5P514_SHEEP]	11.67	1	0.85534	0.053384
W5Q860	Uncharacterized protein (Fragment) OS=Ovis aries GN=UFD1L PE=4 SV=1 - [W5Q860_SHEEP]	6.84	2	0.809796	0.0530571
W5P9V9	Small nuclear ribonucleoprotein-associated protein OS=Ovis aries GN=SNRPB PE=3 SV=1 - [W5P9V9_SHEEP]	5.63	1	0.929542	0.0526404
W5Q0Z1	Eukaryotic translation initiation factor 3 subunit F OS=Ovis aries GN=EIF3F PE=3 SV=1 - [W5Q0Z1_SHEEP]	8.63	2	0.914978	0.0526028
W5P7P6	Uncharacterized protein OS=Ovis aries GN=MYO18A PE=4 SV=1 - [W5P7P6_SHEEP]	1.44	2	0.841291	0.0523617
W5PFR7	Uncharacterized protein OS=Ovis aries GN=ETHE1 PE=4 SV=1 - [W5PFR7_SHEEP]	32.68	6	0.942795	0.0521466
W5QHX9	Uncharacterized protein OS=Ovis aries GN=PLBD1 PE=4 SV=1 - [W5QHX9_SHEEP]	5.14	2	1.3933	0.0517846
W5P2H4	Uncharacterized protein (Fragment) OS=Ovis aries PE=4 SV=1 - [W5P2H4_SHEEP]	13.99	2	0.930493	0.0516608
W5PRW3	Uncharacterized protein OS=Ovis aries GN=GOLPH3 PE=4 SV=1 - [W5PRW3_SHEEP]	5.37	1	0.818469	0.0514889
Q1KYZ9	Beta globin chain OS=Ovis aries musimon GN=HBB PE=3 SV=1 - [Q1KYZ9_OVIMU]	86.9	1	0.61861	0.0513726
W5P436	Uncharacterized protein (Fragment) OS=Ovis aries GN=LOC101106641 PE=3 SV=1 - [W5P436_SHEEP]	17.98	2	1.18218	0.0513312
C8BKE1	Signal transducer and activator of transcription OS=Ovis aries GN=STAT1 PE=2 SV=1 - [C8BKE1_SHEEP]	6.01	3	0.880316	0.051158
W5Q548	Uncharacterized protein OS=Ovis aries GN=TMED5 PE=3 SV=1 - [W5Q548_SHEEP]	5.31	1	1.139	0.0510852
W5QDR4	Uncharacterized protein OS=Ovis aries GN=ATXN10 PE=4 SV=1 - [W5QDR4_SHEEP]	5.95	2	0.862134	0.0501974
[truncated: 155 more rows]
