# Supplementary material for: Overgrazing induces alterations in the hepatic proteome of sheep (Ovis aries): an iTRAQ-based quantitative proteomic analysis
Source: Proteome Sci. 2017 Jan 5;15:2. doi: 10.1186/s12953-016-0111-z (PMC5267464; doi:10.1186/s12953-016-0111-z)
Supplement: Additional file 3: Table S3. — List of all differentially expressed proteins (n = 45) identified in the study. (XLSX 11 kb) [file 12953_2016_111_MOESM3_ESM.xlsx]

## Sheet: Sheet1
Table S3 List of all differentially expressed proteins (n = 45) identified in the study
Accession	Description	Coverage	Unique Peptides	Fold change	P-value
W5P328	Uncharacterized protein OS=Ovis aries GN=EIF2A PE=4 SV=1 - [W5P328_SHEEP]	1.71	1	1.25767	0.048704
W5PKK4	Uncharacterized protein OS=Ovis aries GN=CCAR2 PE=4 SV=1 - [W5PKK4_SHEEP]	5.12	2	1.51185	0.0402169
W5QAE0	Uncharacterized protein OS=Ovis aries GN=TMBIM6 PE=3 SV=1 - [W5QAE0_SHEEP]	3.39	1	1.30786	0.0247249
W5PJN6	Kynureninase OS=Ovis aries GN=KYNU PE=3 SV=1 - [W5PJN6_SHEEP]	21.6	9	1.21154	0.0148008
W5PWA2	Uncharacterized protein OS=Ovis aries PE=3 SV=1 - [W5PWA2_SHEEP]	44.06	3	1.24338	0.0139966
W5PEV3	Uncharacterized protein OS=Ovis aries GN=ARSD PE=4 SV=1 - [W5PEV3_SHEEP]	9.22	5	1.23922	0.013761
W5NVM6	Uncharacterized protein OS=Ovis aries GN=LOC101119889 PE=4 SV=1 - [W5NVM6_SHEEP]	15.83	1	1.23169	0.0132724
W5NRU6	Uncharacterized protein OS=Ovis aries GN=MYADM PE=4 SV=1 - [W5NRU6_SHEEP]	7.3	1	1.35661	0.0101555
W5P2A1	Uncharacterized protein OS=Ovis aries PE=3 SV=1 - [W5P2A1_SHEEP]	14.04	1	0.809332	0.0482069
W5Q8Q6	Uncharacterized protein OS=Ovis aries GN=KANK2 PE=4 SV=1 - [W5Q8Q6_SHEEP]	3.49	2	0.811765	0.0474188
W5NYL7	Uncharacterized protein OS=Ovis aries GN=MTHFD1L PE=3 SV=1 - [W5NYL7_SHEEP]	1.53	1	0.685724	0.0402586
Q5MIB6	Glycogen phosphorylase, brain form OS=Ovis aries GN=PYGB PE=2 SV=3 - [PYGB_SHEEP]	4.98	1	0.820205	0.0397425
W5PLU3	Uncharacterized protein OS=Ovis aries GN=ZNF207 PE=4 SV=1 - [W5PLU3_SHEEP]	2.63	1	0.679498	0.0389092
W5PUV3	Uncharacterized protein OS=Ovis aries GN=NT5E PE=3 SV=1 - [W5PUV3_SHEEP]	2.61	1	0.828618	0.038715
W5QGB6	Uncharacterized protein OS=Ovis aries GN=GCHFR PE=4 SV=1 - [W5QGB6_SHEEP]	20.24	1	0.789567	0.0386441
W5PGA7	UDP-glucuronosyltransferase OS=Ovis aries GN=UGT2B7 PE=3 SV=1 - [W5PGA7_SHEEP]	20.42	7	0.785257	0.0376476
W5Q678	Uncharacterized protein OS=Ovis aries GN=SEC24D PE=4 SV=1 - [W5Q678_SHEEP]	2.65	2	0.808352	0.0369362
W5PMR6	Uncharacterized protein OS=Ovis aries GN=DERL1 PE=4 SV=1 - [W5PMR6_SHEEP]	5.53	1	0.729217	0.0361894
W5P8T5	Uncharacterized protein OS=Ovis aries GN=PPM1B PE=3 SV=1 - [W5P8T5_SHEEP]	7.75	1	0.725861	0.0358061
W5QHW3	Uncharacterized protein OS=Ovis aries GN=THNSL2 PE=4 SV=1 - [W5QHW3_SHEEP]	2.89	1	0.604465	0.0348637
W5PKK8	Uncharacterized protein OS=Ovis aries GN=ESYT1 PE=4 SV=1 - [W5PKK8_SHEEP]	1.18	1	0.813955	0.0344112
W5NZ57	Proteasome subunit beta type OS=Ovis aries GN=PSMB10 PE=3 SV=1 - [W5NZ57_SHEEP]	11.36	2	0.781643	0.0343672
W5P2J9	Uncharacterized protein OS=Ovis aries PE=3 SV=1 - [W5P2J9_SHEEP]	3.71	2	0.773138	0.0342466
W5PHI1	Uncharacterized protein (Fragment) OS=Ovis aries GN=MRPL3 PE=3 SV=1 - [W5PHI1_SHEEP]	3.28	1	0.587788	0.0325328
W5P9T8	Uncharacterized protein OS=Ovis aries GN=COA4 PE=4 SV=1 - [W5P9T8_SHEEP]	17.86	1	0.823325	0.0222853
W5PM30	Uncharacterized protein OS=Ovis aries GN=CREB3L3 PE=4 SV=1 - [W5PM30_SHEEP]	5.26	1	0.716849	0.0222715
W5P8F9	Uncharacterized protein OS=Ovis aries PE=4 SV=1 - [W5P8F9_SHEEP]	19.29	3	0.735359	0.0202576
W5PMB1	Uncharacterized protein OS=Ovis aries GN=SNX3 PE=4 SV=1 - [W5PMB1_SHEEP]	20.99	2	0.81886	0.0197357
W5NUJ4	Uncharacterized protein OS=Ovis aries GN=NEK9 PE=4 SV=1 - [W5NUJ4_SHEEP]	3.68	1	0.822497	0.0185174
W5Q6U0	Uncharacterized protein OS=Ovis aries GN=FASN PE=4 SV=1 - [W5Q6U0_SHEEP]	8.18	14	0.787814	0.0147409
W5PK38	Uncharacterized protein (Fragment) OS=Ovis aries GN=VASP PE=4 SV=1 - [W5PK38_SHEEP]	3.65	1	0.759316	0.0134593
W5PZ10	Uncharacterized protein (Fragment) OS=Ovis aries GN=CMPK2 PE=4 SV=1 - [W5PZ10_SHEEP]	5.49	1	0.623866	0.0129026
W5PFC9	Uncharacterized protein (Fragment) OS=Ovis aries GN=LOC101117129 PE=4 SV=1 - [W5PFC9_SHEEP]	8.65	3	0.779093	0.00991233
W5QF53	Uncharacterized protein OS=Ovis aries GN=ZFAND2B PE=4 SV=1 - [W5QF53_SHEEP]	6.98	1	0.671966	0.00946568
W5PRG9	Histidine ammonia-lyase OS=Ovis aries GN=HAL PE=3 SV=1 - [W5PRG9_SHEEP]	3.51	1	0.828744	0.00617843
B9VXW5	Mammalian target of rapamycin OS=Ovis aries PE=2 SV=1 - [B9VXW5_SHEEP]	0.27	1	0.826941	0.00509069
W5PTA9	Uncharacterized protein OS=Ovis aries GN=DCPS PE=4 SV=1 - [W5PTA9_SHEEP]	7.35	2	0.689699	0.00387278
B0FZM0	Ribosomal protein L14-like protein (Fragment) OS=Ovis aries PE=2 SV=1 - [B0FZM0_SHEEP]	9.24	1	0.75104	0.00275857
W5PKE4	Uncharacterized protein OS=Ovis aries PE=4 SV=1 - [W5PKE4_SHEEP]	5.79	1	0.559016	0.00237293
W5Q5K3	Uncharacterized protein (Fragment) OS=Ovis aries GN=NCKAP1 PE=4 SV=1 - [W5Q5K3_SHEEP]	2.58	2	0.686403	0.00224067
W5P0W0	Uncharacterized protein (Fragment) OS=Ovis aries GN=IST1 PE=4 SV=1 - [W5P0W0_SHEEP]	2.39	1	0.717299	0.00148818
W5Q0Z8	Uncharacterized protein OS=Ovis aries GN=TRIM56 PE=4 SV=1 - [W5Q0Z8_SHEEP]	1.66	1	0.28538	0.00108901
W5P214	Transgelin OS=Ovis aries GN=TAGLN PE=3 SV=1 - [W5P214_SHEEP]	31.11	6	0.816842	0.000566159
W5P212	Uncharacterized protein OS=Ovis aries GN=AARSD1 PE=4 SV=1 - [W5P212_SHEEP]	4.85	1	0.348217	0.000481249
W5Q8P7	Uncharacterized protein (Fragment) OS=Ovis aries GN=SNTB1 PE=4 SV=1 - [W5Q8P7_SHEEP]	7.47	1	0.585366	0.000439205
